# Supplementary material for: Disease gene prediction for molecularly uncharacterized diseases
Source: PLoS Comput Biol. 2019 Jul 5;15(7):e1007078. doi: 10.1371/journal.pcbi.1007078 (PMC6636748; doi:10.1371/journal.pcbi.1007078)
Supplement: S1 Dataset — The diseases used in the DIAMOnD paper are not necessarily OMIM diseases, so we manually mapped them to OMIM diseases by matching OMIM disease names and taking into account their description. (ZIP) [file pcbi.1007078.s001.zip]

Archive with 1 entries (1 files):
- S1 Datafile.txt
