# Supplementary material for: Disease gene prediction for molecularly uncharacterized diseases
Source: PLoS Comput Biol. 2019 Jul 5;15(7):e1007078. doi: 10.1371/journal.pcbi.1007078 (PMC6636748; doi:10.1371/journal.pcbi.1007078)
Supplement: S1 Dataset — The diseases used in the DIAMOnD paper are not necessarily OMIM diseases, so we manually mapped them to OMIM diseases by matching OMIM disease names and taking into account their description. (ZIP) [file pcbi.1007078.s001.zip › S1 Datafile.txt]

#Diseases MIMS
adrenal gland diseases	219080/300200/613677/202010/201710/201910/201810/300018
alzheimer disease	104300/607822/104310/606889
amino acid metabolism inborn errors	222700/609924/608643/231670/220100
amyotrophic lateral sclerosis	105400/205100/611895/606070/608627/602433/602099/614696
anemia aplastic	609135
anemia hemolytic	205700/613470/266120/612631/300908/235700/612300/231900/102730/230450
aneurysm	607086/105805
arrhythmias cardiac	115000
arterial occlusive diseases	602531
arteriosclerosis	208060
arthritis rheumatoid	180300/604302
asthma	600807
basal ganglia diseases	213600/606656/615007/615483/616413/114100
behcet syndrome	109650
bile duct diseases	603003/608063
blood coagulation disorders	306700/306900/227500/227600/612416
blood platelet disorders	139090/601399/601709/609821/605249/231200
breast neoplasms	114480
carbohydrate metabolism inborn errors	212066/212065
carcinoma renal cell	144700
cardiomyopathies	500000/115210
cardiomyopathy hypertrophic	115200/192600
celiac disease	212750
cerebellar ataxia	224050/604121
cerebrovascular disorders	182410/601367/301500
charcot-marie-tooth disease	118220/118200
colitis ulcerative	266600
colorectal neoplasms	114500
coronary artery disease	608320/168820
crohn disease	266600
death sudden	272120
diabetes mellitus type 2	125853
dwarfism	210710/168400
esophageal diseases	614266/164280/109350
exophthalmos	605039/259775/170100
glomerulonephritis	305800/248760
gout	300661
graves disease	275000/300351
head and neck neoplasms	275355/162200
hypothalamic diseases	262400/143100/275120/176270/614962
leukemia b-cell	613065
leukemia myeloid	601626
lipid metabolism disorders	275630/602579/212065/107730
liver cirrhosis	215600
liver cirrhosis biliary	109720/613007/613008/614220/614221
lung diseases obstructive	606963
lupus erythematosus	152700/607279
lymphoma	605027/151430/186960
lysosomal storage diseases	300257/256540/232300/248500/230500
macular degeneration	603075/607921
metabolic syndrome x	605552
motor neuron disease	600333/105550
multiple sclerosis	126200/612594/612595/612596/614810
muscular dystrophies	300377/158900/310200
mycobacterium infections	607948/209950
myeloproliferative disorders	613523/131440
nutritional and metabolic diseases	277400/603358
peroxisomal disorders	214100/601539
psoriasis	177900/602723
purine-pyrimidine metabolism inborn errors	613161/274270
renal tubular transport inborn errors	602722/611590/179800
sarcoma	300813/259500/117600
spastic paraplegia hereditary	182600
spinocerebellar ataxias	164400
spinocerebellar degenerations	183090
spondylarthropathies	106300
tauopathies	600274
uveal diseases	155720/120433
varicose veins	192200
vasculitis	192310/609817
