# Supplementary material for: Disease gene prediction for molecularly uncharacterized diseases
Source: PLoS Comput Biol. 2019 Jul 5;15(7):e1007078. doi: 10.1371/journal.pcbi.1007078 (PMC6636748; doi:10.1371/journal.pcbi.1007078)
Supplement: S2 Dataset — This is a tab separated file containing disease gene predictions for all the diseases with at least one associated paper in the OMIM database. (ZIP) [file pcbi.1007078.s002.zip]

Archive with 1 entries (1 files):
- S2 Datafile.txt
