# Supplementary material for: Disease gene prediction for molecularly uncharacterized diseases
Source: PLoS Comput Biol. 2019 Jul 5;15(7):e1007078. doi: 10.1371/journal.pcbi.1007078 (PMC6636748; doi:10.1371/journal.pcbi.1007078)
Supplement: S2 Dataset — This is a tab separated file containing disease gene predictions for all the diseases with at least one associated paper in the OMIM database. (ZIP) [file pcbi.1007078.s002.zip › S2 Datafile.txt]

#disease	seeds	Cardigan(HPRD)
145200		89781|3257|79659|2706|10804|7306|7299|10913|4292|778|26580|80199|10682|7157|2071|434|128178|207|3861|3852|472|5317|4361|2033|6469|5727|3265|8915|1499|4436|4683|5395|7507|2068|5896|5781|64421|3728|5818|1896|3857|2261|5897|3691|51626|3853|7428|3815|2316|64840|324|404672|5894|9094|79803|2064|4893|7046|8517|4750|6927|3848|7490|51684|285489|2668|5979|673|3655|4089|7249|81607|1406|4149|641|2175|1161|56…
611961		2108|2109|29954|10585|64240|64241|1610|7157|2147|267012|351|54903|1280|1387|91147|7915|650|367|1356|5624|26580|255928|5133|162417|6310|6342|7046|2099|335|2316|5160|58|2006|7305|207|1822|19|5626|8074|5080|652|2|5345|2261|1737|5781|6567|5925|3043|348|5192|3717|1277|6622|2263|5627|2778|2677|5727|2153|2737|8820|5824|3708|336|1161|4023|6469|5663|5621|2720|7048|51|5830|22930|3265|8892|5660|8803|2243|10…
611962		2130|51684|2099|4771|207|7157|2064|5728|4763|3417|5324|8314|4330|9730|169792|51222|23031|672|27352|29970|58526|55670|23475|7248|2033|9961|3838|11244|4585|2735|57333|7266|27148|3265|3039|4515|22983|4088|2736|2737|9519|8649|387082|83442|5286|5457|79004|7249|55|4598|4723|54475|4542|163882|65997|11103|56673|55329|85465|10007|22884|84628|6160|11026|25941|28973|283238|414061|158471|5781|92595|6895|5566…
110000		538|10516|2006|92344|1289|1278|3912|1277|2677|3265|54453|1290|30008|64324|23545|4256|8425|4016|51248|50509|6649|57410|649|475|25898|1356|1291|5878|1634|650|127002|8328|9266|43|84838|1134|2158|633|2155|1294|5869|780|3959|632|3339|2219|54903|91147|1822|60681|6690|5624|4018|1145|22918|7057|7040|7045|4237|3673|7450|1144|8940|3074|2099|4069|2201|2200|2159|4015|6678|673|948|3845|2335|445|22795|84100|56…
267400		54903|91147|1524|7380|84100|6376|4920|3107|7490|3209|5076|3577|367|6356|3586|2099|6347|2737|6348|123016|585|30835|6349|22954|5077|5979|3458|197131|8312|3566|6387|3811|54880|583|6928|8195|5053|7348|7474|2706|10804|5108|2263|1280|2260|5340|2316|7428|10847|595|80761|1277|5456|1749|9241|2138|2623|6949|8200|5631|1729|6299|26040|1687|2707|6473|64225|151188|51329|7855|56917|2535|5152|3587|1232|1803|1238…
612469		2132|2719|675|7490|11227|2131|1610|267012|4803|1906|3106|4287|7477|4233|111|181|2629|10131|4160|51738|2717|5080|1636|1312|2|627|351|5443|2668|4846|3952|22976|4763|1908|488|5979|207|1137|4915|3356|642|3077|429|27185|3064|84062|4353|6854|5697|9568|65078|323|5328|5122|1814|6653|154|6531|4524|3953|23780|1116|4692|155|7350|5468|8431|9672|133522|6638|6492|5167|7352|79728|2263|7428|7979|595|126374|9968|…
603643		6690|11330|5644|5645|7428|1080|1028|595|64324|2538|5651|140767|671|5260|11005|1670|7263|5265|84838|4929|2006|10479|12|2308|5271|54850|6590|11236|5275|79960|10168|5261|5775|7411|5345|9134|9497|9498|80331|23032|3429|8013|64344|9978|7067|79139|4535|4318|1019|6921|23582|8453|3984|79849|55662|6923|3181|9988|7203|3642|1134|5702|6502|2034|51191|5111|5914|6048|5436|351|5174|3301|5562|6256|54903|91147|465…
109050		10585|2263|5447|2248|2261|2260|29954|285489|3590|2737|7046|26128|5913|652|2255|183|1482|207|1280|5972|2719|2316|5340|10265|3759|5015|7291|2773|6497|7048|2201|4771|6774|5781|10262|185|2138|5648|4488|182|23594|6949|4998|1636|2332|6261|25836|5728|10225|7020|2074|1028|8200|23414|999|889|2627|3845|5396|27030|2175|6452|64324|8085|30062|338917|1131|2956|9343|6299|1947|7403|54880|164656|9401|6657|1954|64…
603641		7428|6927|11236|6928|1540|4968|5324|5888|675|672|7157|2668|472|79728|5979|8438|11200|7517|207|4149|5728|841|7251|999|83990|580|3845|4914|3161|5290|8493|5245|23095|4763|4835|6390|9821|23586|84231|10293|140628|7515|79960|10168|2675|1114|5889|466|10987|2674|7411|3838|5892|8013|23032|6794|64344|11277|5881|5781|4902|1387|7507|355|22974|6921|2034|335|4088|8795|8453|4929|1294|64840|7048|4221|7010|3265|7…
201050		5447|3590|2263|2261|2737|26128|2260|652|183|7046|5972|5015|6497|5648|185|7291|7048|5781|2316|1636|6774|182|999|10225|27030|6949|4488|8200|3845|5728|6452|2175|2956|30062|338917|4998|64324|1947|6657|54880|164656|9401|1954|3589|2254|4853|4920|7474|54903|3000|4204|5080|1280|9241|2255|1513|60|9533|5077|4758|4000|8820|51082|5727|1559|1557|3759|127343|1501|71|1571|1544|551|5308|2146|5817|4281|6662|2773|…
161070		2071|10804|404672|2068|540|6329|2538|2706|2966|51164|475|1022|2967|3914|1294|3918|3909|3852|3861|1282|213|2965|2968|5893|10262|1736|1281|8626|4312|2022|4487|2308|5333|4010|2073|326|3043|3039|538|2705|3048|2668|5444|5251|5728|6641|4729|2960|5265|5979|8802|215|3717|7508|3064|5213|7428|641|429|1908|3912|6645|4792|627|4719|2057|54583|595|902|5321|2175|6101|4726|2629|1536|4694|2876|10121|10019|4709|25…
603133		91179|8074|285489|1280|1146|5913|176|4297|2099|7124|2201|9241|8200|118429|6910|1909|5307|4010|9210|9365|54101|9935|6473|26229|1387|1277|8085|9820|2317|3897|9496|3835|4763|3425|124583|4593|8578|5251|1134|2261|1311|1140|7040|2200|1294|2316|7157|1278|653|2260|28962|5925|650|149420|4436|5654|4292|7273|4507|11200|5345|1482|6662|652|633|3667|1291|2263|2131|3977|7476|92344|4982|9313|4327|1639|4914|4237|…
258150		11200|7957|378884|3356|4137|2324|3791|5663|2289|84168|9852|178|4360|472|8287|2778|27247|80198|215|2099|6794|1588|50511|5521|83942|6736|2516|268|675|269|367|190|2719|7490|3972|5526|84733|7424|27019|5529|5528|5781|545|1263|2277|122042|5527|3857|26574|4436|9656|4716|5445|5520|58|2074|4647|5525|3640|4683|10926|1130|5189|3848|146956|3868|5883|4125|25842|672|7157|995|5564|10573|4194|56899|4040|2706|993…
304300		1137|3356|3792|2035|9568|6531|126|4221|7849|594|593|3043|3039|79174|1141|4914|2138|8518|4846|3667|4353|1536|217|875|54903|5313|1373|91147|1644|6523|351|2778|2|22976|348|5781|642|3077|1636|1143|1907|3848|323|5328|3858|6653|7504|4716|5445|84100|1908|2798|4137|6908|2908|2260|10371|3106|22954|5071|7015|123016|585|10573|56899|7447|2550|2629|1135|1906|583|3730|22809|8195|3350|9854|6397|28992|160622|181…
606183		3852|3861|5340|59341|60482|1893|9782|54101|5376|4853|1861|3868|3853|4089|3077|2719|3064|1501|79784|392255|84260|5498|6926|4359|5074|667|9053|242|5317|163590|27348|5824|3955|3909|239|11252|1832|3848|2125|1113|4242|2192|7036|710|473|7477|8458|5318|8328|55534|8717|3339|29993|182|5274|3714|5093|84441|3914|154796|10956|28514|64840|29763|57554|821|1822|5579|7123|1361|9794|3190|3918|730|5118|3875|2920|9…
612365		2937|4056|3043|1610|2954|4257|267012|367|650|3356|675|5728|3077|627|11200|7048|1277|999|5244|8647|2332|3092|3732|1316|2697|8379|889|477|4601|6532|51741|463|11178|4200|4481|3048|207|1312|1137|6908|9856|4137|27185|84062|5630|1639|23780|6854|6647|2492|9568|65078|1814|4744|2629|6531|2289|4524|3040|3039|126|1116|10456|1636|7157|51714|4846|2162|351|26|3064|79728|1727|2165|2|91147|2243|1499|5888|348|841…
150170		217|5091|374291|617|3043|7915|3039|3350|25953|4191|5213|55855|2806|2908|1785|5837|10020|4535|6530|18|3155|5160|3643|34|3028|57062|54978|594|593|58475|4719|2026|3336|5096|2108|2109|166785|5095|4594|51714|3329|3692|103910|2027|2271|50617|537|3048|254863|2849|7263|3351|84966|1727|3352|1400|1528|79947|64429|3050|859|409|3040|7167|11161|2778|3098|5251|3064|1822|84676|2936|54704|9568|1536|286|2821|8802…
183850		6399|2720|1280|1311|4882|5630|2261|92344|3339|1281|6647|57192|1639|59341|4744|8200|9401|9321|353|5476|5961|4758|1193|7045|1634|24|1285|1286|200576|4880|1287|596|6303|51360|1296|8626|2934|7439|2202|1001|6935|1297|1258|2200|7040|57410|1513|3073|4313|91147|3074|1192|410|79939|4089|215|2990|10244|3337|2532|6094|6906|1080|3920|2395|25898|825|546|175|2252|5118|3425|2335|4125|2717|4099|846|6678|5741|725…
184705		8643|6469|5727|7546|2736|2737|51684|5080|6496|675|6997|50937|545|10075|5396|55835|2018|7050|3549|50846|6608|64399|2735|7545|27148|2619|7547|116|6497|130399|1977|91653|6346|169792|51222|7090|6658|30062|338917|79728|3902|54903|1387|91147|4097|8013|1013|22930|58526|7979|55670|2138|23764|23291|283|23475|26145|28996|9521|25782|85358|7291|2019|6663|2316|84100|1000|64840|3265|8820|5781|9939|3476|3643|53…
110310		3386|5803|1760|100|3459|6005|2909|3458|2994|1621|3460|136|3043|3316|6521|10658|336|7124|3039|135|3689|134|1812|7299|84279|960|7157|3684|119|1378|5350|7450|43|213|682|3383|5348|19|6403|3717|2690|3949|2064|1727|948|238|1154|2532|3700|1803|114609|7454|3845|7248|7507|2995|3848|641|3676|2213|5077|2053|4843|4192|358|10842|5781|4010|3417|4659|2539|8924|2993|5053|3685|720|5993|8625|1634|1277|5994|11337|2…
141300		10558|7879|8518|5184|9517|51371|2200|730|83547|27246|5053|1861|351|3064|22976|2|642|3077|2316|6390|4846|5573|3043|1636|4353|7276|5156|55145|5328|3815|4137|773|323|19|6653|5428|3273|2161|9051|7486|64127|7337|5274|501|56652|28977|23545|4204|5876|6347|2022|3930|1493|1121|22948|3211|4222|2934|7389|5352|3198|111|54949|713|6310|5355|712|25934|4122|6742|3744|3630|2896|6517|4093|4000|163590|27348|3643|74…
249660		183|185|4846|481|2784|7490|8518|6401|1889|118|51196|8490|4843|2717|53822|115677|4142|5547|1906|2028|51070|2787|2785|2734|2786|624|126374|2643|59272|5348|2788|51764|4893|476|9391|9589|5550|23549|1910|85406|57085|28977|1215|4653|186|7064|81|5076|374|5553|157|627|3265|23621|2773|6404|119|6402|54949|2775|857|6710|710|4836|59345|4224|5880|8626|2776|25934|5525|2771|5355|4122|6708|10808|3815|5074|2869|2…
602199		5189|5191|3032|3028|3295|5190|51086|5264|5195|5830|351|55670|10397|60|23305|2170|594|593|8528|5193|4607|5824|55729|5194|5192|189|23410|10558|7137|9049|9517|5476|2720|4758|2696|949|2157|2288|51684|9796|336|2108|2109|58|5447|19|6601|70|4088|4778|117156|3043|240|3074|5174|1557|4000|10040|3949|2695|1234|183|590|2908|7124|4589|6755|2677|10073|410|3667|185|1294|2243|4846|4843|6521|1756|348|3073|3458|23…
602196		176|2990|2316|2245|50846|2138|6197|6497|2516|2099|7490|5728|6662|1311|1297|1280|4322|1462|6663|7450|3586|5077|3123|59341|1908|4261|51744|1910|1301|6583|26191|8241|4222|9343|5053|1066|207|8074|4000|8643|2131|10801|2010|64399|1674|2273|4625|392255|9180|9365|5727|26|11096|9313|4327|9844|3549|6469|6657|6794|7157|10736|5076|6496|190|8626|4099|5251|9095|115950|7130|4784|6608|2132|9510|675|23031|5075|16…
602197		1134|1145|1144|2668|5979|4068|4615|6794|4149|5728|7428|355|356|5744|9049|4221|23095|3785|6390|1146|3679|2675|2674|3569|5133|29851|4902|7100|57823|114609|1756|3043|4684|3586|8832|841|720|23308|29126|1378|19|3107|5141|5265|51744|3162|1234|3106|916|551|6521|7124|4312|50615|3710|2994|26762|153|5336|2532|4049|6403|3566|26191|54|3123|51284|1493|4297|4063|50943|4611|11277|2200|2206|2213|2332|92335|3119|…
167730		5781|7020|4292|5727|5925|4436|5573|4763|2316|5077|7227|2138|1947|5979|340205|80739|114132|57292|89858|2263|6469|9156|2099|5777|2261|7075|11006|29992|3265|3903|945|7010|151888|2255|27036|2324|9019|6608|50846|3549|4000|8626|207|9961|8518|3821|887|1896|114836|847|29990|5728|5290|1387|3791|3845|5395|4286|6504|8643|6047|427|4352|26128|7299|9877|5378|324|163732|140885|2206|4437|7913|8517|27240|3459|154…
601360		1610|267012|9370|335|1636|1312|3043|2263|4846|1956|2157|5621|183|2261|207|629|3078|185|5925|627|2158|841|3064|3356|2064|6521|348|7314|2994|7124|3119|1378|4436|717|51324|843|27185|4692|5071|481|84062|324|5519|7473|4175|11186|948|4595|3845|2332|2532|6854|1316|5468|356|3383|65078|6401|2784|182|673|5290|114609|10878|1814|2395|2074|2995|1326|6331|2213|118|59338|1889|1134|1154|3659|6638|23780|81839|484…
223320		4953|1499|4089|324|8313|4893|7099|2033|2261|7157|6790|6794|5320|207|5290|7097|27030|701|595|657|5795|4763|2717|4947|4946|1387|54903|2006|538|10516|2200|4438|1289|5310|1277|5979|1290|22925|22881|23643|393|4292|5319|6101|50507|91147|79866|114790|1454|7096|92335|2932|51719|929|51196|10717|239|51686|4839|1673|149483|9793|50649|1634|245812|22974|3265|1062|54998|10235|7184|7100|10333|991|8036|4615|4088…
603737		1499|2261|207|8915|6794|675|999|5071|3815|5290|4978|1028|64324|2692|8028|3717|861|1050|50846|7249|7248|7015|2624|6736|4291|4026|865|2719|7490|2322|8021|23365|4869|8301|6455|7849|26511|4763|2120|2688|4214|8833|7157|5621|79728|84270|551|92335|7979|8287|51719|5728|149483|29775|79092|79872|2691|114790|768|595|4359|55437|64170|9887|8074|54861|6493|2861|5376|146845|84838|56946|3050|6198|2778|4726|268|5…
167100		2263|4089|8074|2255|776|2254|2253|8822|8817|2250|2251|2248|2249|2264|2252|2261|2043|79650|1745|58486|81629|55714|6988|3068|10457|221079|5670|2246|10298|2260|5251|9375|10139|84932|9027|114790|27156|3678|115426|440275|84206|55030|64777|3300|25925|6158|81788|84085|5872|54440|323|60676|83871|23090|7554|3069|7046|140901|10272|1442|8239|5678|196513|4086|8928|23682|65264|10733|10969|5575|4435|10664|2185…
300498		1610|267012|3043|3039|6469|5727|3048|367|7157|2147|5728|207|5925|2737|183|6736|2153|4193|1280|3064|2736|7704|1066|3356|11200|2263|7431|4041|4846|675|2064|1277|5327|3732|3092|1278|1312|84062|27185|324|7015|1316|999|6854|843|241|10262|7421|3845|799|65078|3930|64324|8379|23780|4595|4613|613|4601|1760|1814|5290|3972|1028|10661|4059|3659|5583|8572|3239|6299|463|4524|146059|9210|84662|4481|7592|1116|26…
165590		1678|54903|64840|415|5727|2263|4000|2737|3265|2316|3845|5573|4750|10262|6949|5077|8517|2697|860|6197|5009|8481|56623|26517|91147|91304|50846|7475|7477|51004|6608|3549|10528|81029|6567|6906|8027|8643|54361|6469|2719|7547|2261|9804|9770|64399|367|4222|6794|8915|9759|675|7471|57062|5781|89780|3815|2157|7546|4851|84281|2778|10992|7545|6736|2255|8727|3064|2158|7337|8074|9747|6662|9968|8187|26502|4068|…
608911		7157|5573|701|1493|779|7068|2778|2261|4784|7253|5728|4552|7227|5784|7276|6329|27019|326625|1482|7314|2627|217|5009|4524|23314|4089|4548|4522|7337|2720|92344|5308|860|1277|64324|2332|4204|1028|5447|2263|2099|367|183|4846|185|2737|4297|3630|3075|84281|6401|2677|8490|481|118|2316|60|1889|2784|1815|1816|54361|4843|942|941|6717|3078|7421|6047|6261|324|4041|5053|9699|3952|6927|5376|4591|1278|3710|50943…
150550		5428|3107|10483|2261|8915|6794|286|3815|5243|1075|6742|367|7132|9632|9871|3106|3105|114548|1536|3802|3806|3809|4359|5376|3807|3803|718|10859|6774|4615|5573|4297|51135|675|10288|2719|7490|3804|6891|7399|10456|84270|567|6892|3257|1621|92335|6045|925|2263|64170|51719|8861|1514|149483|29851|84224|29775|2260|79092|114790|6005|89781|84279|6508|10484|4137|57161|6908|3135|8074|7099|5728|58484|6772|84033|…
155700		5925|1296|5728|4016|6794|7428|595|4763|8314|1295|10516|23031|2006|3039|22983|9961|283|6649|672|54796|9984|10620|2444|207|1524|4000|3265|6619|367|7157|23139|92335|11236|2316|260425|1019|1029|6617|64840|675|3852|286826|57786|1114|51719|5781|9863|9321|8507|2261|415|6567|4893|3861|4137|6311|3075|5290|8517|3691|2033|6376|5573|7332|7490|2719|5663|3845|3655|5961|3784|10765|1050|114790|84787|3078|10741|2…
266910		29851|2132|2131|2263|8074|7380|2261|1482|23308|4920|1280|5925|2260|3549|7157|6910|2187|2778|2316|5345|2255|4000|7040|8675|1277|11200|7476|427|1674|5885|7473|4625|2317|4914|8518|4982|9939|5979|5191|5076|100|9321|9241|8626|25836|9365|23592|2175|8200|5307|9401|9935|81839|6926|5096|5095|594|593|7348|7474|5251|11227|5447|2737|7855|10131|1311|10585|2720|5781|7547|6469|8321|6223|7704|3480|5648|5728|3977…
605055		351|5621|6622|348|2|6620|22976|3119|642|5663|3077|4137|4846|4353|1636|6908|5328|323|2896|2629|6314|6653|126|1861|3630|154|7276|2623|10020|7305|1356|7036|79447|5664|3118|163590|27348|720|1471|54209|5265|7415|3162|5660|4312|2213|55024|1436|11277|26191|1773|26471|1312|4069|624|115677|335|80152|84078|23385|7045|6135|1508|334|713|5340|712|5414|7037|567|2869|714|6159|186|1287|55851|51070|2243|8788|2934…
100700		26580|54903|1280|2261|3209|2737|4313|2617|2245|9241|5573|2316|8200|25836|6910|2697|5307|3239|6299|9935|55850|85027|55266|91147|2263|91179|2760|1277|7046|2200|2201|7042|2255|1281|6497|7048|2131|1278|1289|3064|3912|5310|4851|1756|324|1290|875|54507|5979|9968|860|1760|6712|1075|6611|56917|8578|26|3073|650|4212|7547|1952|653|1627|3376|1482|2132|2252|1291|9844|5654|7040|4211|25884|2626|652|1634|655|80…
221780		1610|267012|778|4534|7380|1861|93986|5888|675|1312|7299|1636|7157|22976|57010|54545|351|5076|6622|2668|6223|5925|207|25953|7490|4729|2316|5979|79728|9211|1130|472|8438|6620|7248|3356|4935|11200|10801|642|8820|4846|7428|4771|7517|4719|2719|3075|7249|2|841|3077|4149|5376|1756|84062|999|27185|7251|23636|5311|7879|4353|7148|1814|2332|9132|1281|54507|3845|6854|2200|4854|1630|65078|323|5245|773|580|529…
602994		3350|2908|2849|3351|3352|1901|1903|9568|1277|1280|1278|960|2990|2200|7099|8805|2773|118429|7486|64240|64241|11319|367|7157|6908|2147|336|348|7421|5108|51592|11231|324|5763|594|593|8031|3073|1499|207|4137|4041|2064|2033|2158|5573|2006|3459|472|5630|1559|6647|1639|3460|5589|19|799|4744|8572|60|1536|596|7253|2629|5133|9950|2261|3417|538|2263|8030|3949|5727|7040|5803|5728|5265|4953|126|5053|2690|175|…
135580		5624|2261|4210|2324|4763|4907|7450|2147|2153|2668|5979|462|4846|7428|4149|1281|241|182|3717|4547|23095|5583|6390|5167|213|1756|1277|730|189|10466|1289|2022|5310|1290|5627|2675|7056|2674|2157|10544|240|1282|11093|348|29108|2677|1287|6690|5269|7424|4233|710|22915|9051|7040|5546|1356|11330|4902|2277|5644|5104|2335|6383|2159|7057|284217|114548|149483|5196|338|8475|115677|2161|351|5645|5653|5340|91949…
181010		6690|11330|5644|5645|7040|3816|1080|2255|3710|50943|367|6927|8518|3569|4763|26191|2582|5651|140767|5745|324|4488|4591|54880|671|2263|5260|11005|1670|10725|5267|7263|2261|335|2243|4069|5265|5443|2006|6949|4221|6928|5744|7226|12|2022|10479|5271|10280|5104|6590|7225|5275|9368|7428|5345|2219|720|5261|7051|355|356|55024|7224|11236|5775|351|1540|3827|2492|140628|2213|3570|11277|779|4773|9478|4968|9498|…
603918		336|183|5626|19|4846|185|6340|3039|6338|6337|3949|3700|2693|2053|481|2690|5979|2784|6777|6401|118|1889|2688|8490|4843|10842|65266|10225|26249|65125|8452|1184|4306|348|351|2|1636|1282|5972|1284|22976|7040|642|3077|7422|1080|4353|5328|8820|323|6653|64127|64215|5837|2548|341|6339|720|9100|25934|5360|51738|537|10558|128240|319|5817|127833|6390|11060|1325|5308|255738|2668|23327|53822|627|115677|3043|5…
152550		3973|7058|1299|1298|1301|2261|4907|7059|83539|5251|1756|2317|1082|4099|1081|1280|3972|551|1291|780|2200|8074|5422|5191|5167|6473|207|59341|5654|2778|7415|1991|367|3106|116085|7253|84273|4010|4318|4313|2488|149483|10755|2771|821|284217|2252|9368|2263|3050|9887|5781|4726|2335|5376|5728|57827|51684|9638|2131|4771|93659|2253|2254|8817|2250|2251|8822|79866|81839|2006|7252|4330|9001|1180|63940|2248|224…
277000		54361|4041|2736|2773|268|269|367|285489|7040|1080|5428|84572|375790|8626|5781|291|2332|668|10585|2516|672|7490|8323|675|2719|1557|6662|89884|1499|6422|2033|7157|8195|351|8022|4953|6742|29954|207|22976|6423|324|2626|2|2261|8313|5468|595|6790|348|5015|23184|4893|4846|7099|5465|64840|642|5290|701|4771|3077|1636|7097|5320|5795|27030|4353|5328|323|5449|7391|4547|4593|4010|5506|4998|6653|23522|2688|747…
260450		6690|5651|11330|5644|5645|7040|1080|197131|140767|5406|1208|671|5260|11005|1670|5265|7263|2006|8513|5408|12|10479|2815|5271|3043|2812|6590|80199|2811|7450|3039|1278|1277|5275|5261|2243|2219|3690|6906|338|2532|1604|5775|5345|1356|567|6521|727|213|3651|7957|7018|114548|875|2147|54840|378884|4318|9498|9497|79363|9540|80331|2331|114990|6514|351|6347|7042|3952|3696|3710|4000|6927|1476|79139|651|50943|…
606840		8106|367|6949|5621|79365|2562|15|2157|7450|3060|2332|81839|10743|25836|23229|3784|2261|5354|6331|10196|2099|7124|4771|1909|4914|51176|472|8518|1123|4125|10528|1135|1137|6622|3062|4137|5663|859|6620|4287|2811|3061|2629|348|1610|10886|3265|267012|5376|6311|4692|2200|8864|11093|1760|4534|23780|6638|3998|90411|57724|8553|1141|54997|3043|9992|6780|4340|1627|3178|207|3842|4204|811|7343|5009|84466|3048|…
231060		1756|367|551|2157|183|348|2022|3273|5313|5239|137868|268|2099|2516|269|2778|54221|3972|3674|4846|3690|7402|93664|2538|27019|50511|8287|1837|54212|8618|6641|1838|6645|23780|1644|2119|1329|8525|3768|1605|6640|6736|6041|25803|10106|2147|3880|64800|57786|190|3856|3169|5627|2158|64324|7450|553|56924|6443|3376|11188|221037|70|356|3998|90411|23132|672|554|207|552|4142|5547|213|57178|55062|2153|9604|547|…
164150		10083|64072|4647|124590|6310|3784|51168|6311|4627|1280|4088|5925|7428|4287|2138|1287|595|491|3766|152137|7466|10518|257629|25861|778|3257|55591|3000|2071|1634|6567|57010|7299|1161|1822|89781|8573|3736|404672|5080|1130|2068|54840|215|3708|4935|472|23704|26278|773|6712|4157|6314|1476|9992|64324|2625|3832|25836|25924|6247|51248|3753|84986|3773|26580|4534|367|54903|91147|6496|2316|7284|9817|374649|53…
277465		3209|2737|3691|3655|197131|1131|8195|5728|27022|7248|22861|1493|56917|4212|7547|9635|7546|7545|7291|1179|1308|5460|27148|5764|5339|9540|4211|977|4920|7380|51726|7320|3921|7474|306|7106|2870|367|51256|239|5125|967|6866|6657|667|2735|6497|2495|4086|1584|3973|51684|84687|382|4846|4090|403|3002|2736|8754|2263|23031|838|5979|2245|942|2690|941|2332|54622|546|64324|5076|1028|89781|3257|3910|54101|56901|…
603828		6833|2071|3767|3043|6517|2645|404672|3651|538|4760|2099|5741|5251|6927|2068|7040|5745|551|367|4041|5627|56729|3952|1278|3667|6928|1991|3172|5468|3479|5728|4692|208|1277|3690|1186|4054|3159|4544|1080|1636|2690|5770|79577|55811|7421|7015|799|4982|8660|9479|846|860|2820|2642|486|4645|189|1588|2688|6934|1184|3990|10644|4010|8322|6638|254170|8572|9365|7466|5176|2592|5167|249|2717|5053|8074|2646|3764|2…
612289		4000|2316|3872|3854|132884|6469|1387|2255|1277|1278|6774|860|81704|55612|1075|249|3853|3855|8187|26502|3880|5727|2263|26092|9816|242|64949|8815|1161|10516|80790|92344|3866|472|3643|2072|5573|7486|545|5077|6949|201294|2697|7703|1028|4093|64324|2707|54751|4001|7112|2899|83478|89790|23345|239|8643|64399|2010|9499|2918|2914|1950|2152|2317|11007|3549|1956|50846|2897|6720|846|3860|799|2619|7204|10019|6…
243450		2778|594|593|2108|2109|5729|23161|7915|54903|91147|162417|2642|351|55188|108|2|348|22976|642|3077|4353|4846|5781|1636|5108|5328|3848|155|323|18|6653|3972|3362|3858|3973|84100|112|554|55116|123016|585|111|8805|383|5624|2798|2260|859|6908|51592|2908|114327|5739|3106|2792|10371|6607|4137|6606|2737|5573|5071|22954|7015|2629|4924|8031|9950|445|5009|1394|1373|7265|3730|583|9401|8030|34|8195|126|3712|41…
227010		5873|1130|1536|1910|1053|6813|2539|79803|11234|79083|4935|84062|388552|3852|8546|4157|1535|8801|4644|9933|3257|4688|4689|89781|5874|1908|8220|63875|2235|434|282991|7299|5443|1906|202333|23154|2647|116840|3594|7306|6891|3593|201294|22|3060|6890|6892|5896|5897|4254|26258|85406|4160|3459|6794|596|7337|3077|650|63915|26037|6774|6772|4286|3460|94120|25924|55509|84958|2821|10456|720|1756|5071|3675|4915…
246400		7466|2692|551|6609|5925|2688|326|3692|2691|2862|427|51738|553|64240|64241|552|3594|5618|3458|5021|117156|3593|1956|3459|3460|5265|5781|841|8915|84817|2064|1285|6403|5896|554|1286|5897|1535|2629|6772|3077|6439|4771|7124|6774|1287|1991|7490|5519|4589|11186|710|5290|5071|5159|7015|3845|8074|356|1536|3566|4089|4159|673|2074|3596|3659|213|1326|3431|5156|1154|240|8517|50615|26762|4010|7137|3135|9939|15…
128290		10585|2263|2248|29954|2261|2260|285489|2255|1482|5913|1280|10265|5340|2316|2719|3759|207|2201|2773|23594|4771|10262|4998|2332|2138|6949|182|6261|25836|889|2074|1028|7020|2627|23414|7291|5396|64324|1131|8085|9343|6299|7403|4593|200558|10969|2264|776|2253|2254|8822|8817|2250|2251|7477|8074|990|2200|1161|1140|10528|2249|10083|6909|2252|5443|5000|1627|54903|2737|9270|91147|3257|2626|2623|4647|81620|2…
203760		3043|3039|2720|6521|7066|3667|10019|51714|5476|3040|5251|590|4758|2778|3717|1130|2488|537|7852|5837|5053|4352|3050|3048|22950|4673|3240|8074|8292|3337|762|3046|6005|3074|2261|3073|7173|5728|1277|410|1311|7040|1278|3827|19|5213|2990|1080|2243|2908|1082|1280|3920|1368|57192|3426|489|6399|5313|3425|3145|2539|4125|210|760|286|1294|51327|1081|283|1289|1462|2200|1281|4312|4041|7048|1290|2688|875|23235|…
139800		1610|267012|2263|778|4534|2261|26580|3549|6469|675|1387|2033|2260|6223|91949|285489|4000|10804|2255|5913|6135|6125|7490|8074|2737|7704|6154|2719|4920|7380|5728|2175|10262|1861|7474|9241|3897|6201|642|5888|8200|6910|7157|93986|3251|1947|9401|22976|351|9343|1312|5076|6299|1636|3239|5925|54903|7299|57010|54545|207|5428|2668|6622|1281|2316|79728|1280|25953|4729|472|5979|8493|9211|7248|7249|11200|4726…
604916		7498|696|2737|6469|2261|2990|7547|554|197131|1028|2623|6390|64324|1131|26040|7466|23522|1373|8195|1482|359|5189|7021|4692|2316|59|2201|2697|4638|6638|4629|57514|132884|1066|5190|19|3043|64399|8643|1773|427|6609|1513|91147|8334|3039|720|5896|213|10483|5897|2632|5781|2619|5476|3717|5727|7428|1378|1441|6521|1991|286|10019|6909|7132|348|2057|1130|5604|7124|6908|673|2994|540|175|1154|5605|5873|4137|35…
604919		64840|3852|415|3861|4893|2719|4000|1029|3265|675|3784|2261|207|3691|2316|3845|5290|6311|5573|3655|5781|5728|7490|8517|5009|8481|55612|8314|57514|8924|3848|7477|1019|5727|7428|3868|4359|472|3858|3853|595|3860|2492|488|9733|23592|4598|91304|7475|84260|672|242|51004|79728|667|7306|239|81029|7299|89780|596|9992|7157|3257|8643|5888|8036|54361|393|5925|10235|3753|23704|2125|1499|9804|2033|9770|701|434|…
185460		3043|2937|1528|1727|3048|3040|1356|538|3039|2235|3240|2645|6833|212|3767|5626|3643|3717|7299|2954|3630|5406|335|650|6521|286|7040|1280|6517|2035|7124|6927|6223|3667|1234|3458|2157|3710|3651|213|4760|338|2057|2690|2821|2040|695|5311|2994|2022|4000|8660|7428|3561|4547|1378|2153|5310|5788|3383|3981|3990|355|2995|472|1154|5770|5213|4069|4846|3077|2532|56729|2034|6928|356|6403|4023|5468|3159|3172|208|…
168885		1610|267012|5805|6310|2643|1161|1356|3356|6311|84062|1756|207|4287|27185|1312|6854|773|5979|5071|65078|1814|25793|7054|4524|23780|1116|1406|1584|6121|5314|594|593|5310|26|252995|3000|6314|3073|55193|3708|3064|6908|3043|51259|2629|1585|4353|873|5950|2644|819|3048|5593|538|590|1977|2175|2623|3060|8224|6915|10|2261|1636|27089|6331|202333|348|2539|3784|3265|25837|10598|6622|8864|5354|84986|2562|10743…
208080		5626|8820|89884|5308|2692|8022|5080|1134|6469|6658|5015|3479|4038|554|6609|2737|3480|2260|695|2690|6777|2175|7252|25836|6657|5449|2688|9095|10020|3730|8195|326|26160|4593|26276|63894|1146|1145|285489|1144|5913|2733|23345|1140|7136|5428|5781|2691|7140|4000|2159|23396|7317|3691|3265|2065|3655|2201|2317|3818|59341|51738|9255|4604|7169|2074|2629|118429|60681|1103|23522|54101|3508|5352|25861|2862|5727…
208081		5626|8820|89884|5308|2692|8022|5080|1134|6469|6658|5015|2260|3479|2737|4038|3480|554|6609|695|2690|6777|25836|2175|7252|6657|5449|2688|9095|10020|3730|326|8195|26160|4593|26276|63894|1146|1145|285489|1144|5913|2733|23345|10585|7136|1140|5428|5781|4000|2691|7140|2159|4604|2201|23396|3265|3691|7317|2065|2317|3655|3818|59341|51738|2263|9255|7169|2074|118429|2629|2261|60681|4313|1103|2273|23522|29954…
219300		3643|3265|727|5167|3845|2312|11005|3516|8481|3849|57514|2778|3645|3973|2706|717|367|10804|2099|3972|1610|1499|859|672|4436|11200|207|5781|629|342574|267012|11277|720|675|5290|5728|6794|999|4041|1586|348|1277|1278|3732|5071|7421|3092|8379|3078|799|10878|1316|2213|773|26191|55024|4601|212|59338|1588|8572|1773|463|4978|4481|2690|6736|4254|2719|4692|6755|2167|5573|64324|23092|197|3630|4221|10262|9049…
613523		5133|29126|5925|3123|3119|1499|207|1956|841|999|2064|5519|3845|11186|5071|5290|673|2074|356|1326|3659|4978|8915|2261|1130|6794|3815|7015|3717|861|1050|8028|3064|7157|2624|8301|4291|4026|865|2033|4869|7454|2322|8021|23365|2200|64324|6455|2120|26511|5429|4893|4953|8833|324|7099|595|8313|5795|2040|6790|6598|4436|7097|613|5156|701|5320|27030|1736|6390|11200|596|2099|6908|472|4297|5728|3118|4137|4359|…
118330		3868|3853|64840|2668|5979|7428|4149|5781|23095|6390|117156|4589|240|3593|7124|7356|3596|3135|7040|1080|154|6356|7941|27019|5729|8685|84260|3060|2675|51008|2674|7475|8518|5167|4481|8195|7477|92304|4902|81029|3872|54361|3347|241|4684|55716|3595|3594|7471|4611|10973|3598|11236|79623|19|89780|220164|55568|3062|23406|149420|79695|3592|64506|7846|51019|4610|3061|5048|276|10168|79960|83463|2778|3805|108…
309050		7299|348|3386|4059|10661|8924|7306|3043|1499|4953|3911|2033|2668|7157|7428|6927|324|7099|207|6005|5979|8915|2261|8313|5925|5728|675|4893|6794|4233|51684|2175|6790|11236|701|6928|3064|8312|4771|4149|7097|841|5290|5795|5320|595|1756|7490|2719|3815|27030|2332|2158|23095|6010|1760|2670|4330|3972|4763|4968|6390|6599|2313|26994|2035|5360|949|4741|1270|3684|3676|6598|7436|10755|4947|3949|7804|3685|3689|…
125635		114548|3426|613|9244|359|710|1180|3784|1727|6331|5243|3094|3827|4221|875|1373|117156|23529|10483|1991|4589|25953|4627|3593|240|3596|3762|8106|7124|7356|3135|154|6356|2668|7045|3039|5979|7941|4149|6774|4846|3815|4914|7428|8518|8685|23095|6403|8481|1271|6390|3075|3566|22900|5728|50615|26762|1130|29108|11005|2206|5732|718|11213|2717|2592|2539|1141|3048|590|5340|8292|9992|1369|1356|9632|1137|1528|987…
603642		1482|2626|6910|23414|70|5649|3265|673|2623|5604|1280|4692|2201|3845|5605|25836|182|8241|7227|2627|10084|9401|64324|7291|23545|6638|78987|3832|57514|6299|2296|132884|3720|2006|56142|6909|10847|11098|5781|1837|6047|859|7547|1906|4625|9968|10370|2697|3759|291|5076|54880|8085|668|1397|23125|1627|4682|9770|9266|220108|4237|5469|23509|84838|8076|2200|8649|58155|4242|2737|4925|7436|8036|5894|415|1101|23…
300073		285489|5913|5621|6908|2629|4137|7054|126|4593|1140|5660|8292|4978|1804|4340|4685|79033|8745|4045|8287|8404|1605|23345|54457|138474|29777|6618|348|6621|10585|5260|10657|590|984|5818|9044|2295|6622|55290|30827|136227|4684|10963|55701|6617|4139|23066|9261|6710|9620|7380|334|1272|2885|9330|1810|4000|9252|818|22883|1146|4099|9697|29954|2260|322|2261|2263|6884|1280|3897|284403|3265|673|5034|5516|5604|1…
603529		336|10801|5465|341|3043|55752|3039|128240|319|10483|6223|54977|6521|989|4210|347|2175|2623|6710|720|10661|4059|84701|146059|204|2539|23157|5360|10890|4735|3048|91582|246329|2168|85441|9632|9871|335|51714|2235|537|2706|5728|80345|10804|80205|29982|51102|3091|286|9862|54443|10466|3050|117156|3040|2908|212|367|22|7818|3717|5925|4589|7428|5781|2057|4758|1854|2040|1378|1991|9049|2034|7124|4254|240|429…
256200		7827|6519|5896|5897|4868|2335|6736|2006|213|4867|4210|7018|2719|3675|1287|51004|675|7490|81|950|2625|64421|23592|5800|51196|4010|4598|23428|84623|55243|7757|415|10466|7477|1176|27031|23607|3843|261734|8029|7036|27130|29108|79728|126374|9774|3481|9051|8861|2199|3815|175|6520|1634|11234|7057|7979|6690|259|4016|4147|2201|89780|60681|2219|4893|3484|10111|4004|3148|3485|3489|5950|4237|2217|3026|5270|5…
271225		4000|6607|6606|1312|6647|1639|5630|4744|1280|2263|4041|1278|1277|3690|1513|6774|799|7421|254170|8572|249|4534|2317|4763|2632|54545|58|5189|427|7317|2273|1410|59341|5354|3508|1778|596|6833|3767|2778|7157|7040|3651|6517|6927|2645|4760|3356|1234|1385|2642|3667|3064|3172|5468|6197|56729|6928|2064|5788|6755|3159|208|4544|1080|5770|282617|8660|3458|9479|2896|9049|2820|6934|7054|2289|10644|3990|3417|746…
133690		3209|2778|2260|9241|2316|8200|2192|3239|56917|2132|2131|4212|653|2261|1280|4292|3107|2200|4211|5781|5885|4436|5573|5745|1639|324|5729|23161|6647|25884|860|8074|7227|5630|1301|4744|4763|655|4090|652|124583|650|7040|538|5727|657|207|23767|4041|2642|55188|108|8076|11227|9365|5654|3362|155|3972|93|92|80790|4086|1893|2263|675|54756|112|2224|2254|2253|8822|8817|2250|2251|111|5251|10131|2249|90|554|2248…
271220		6606|367|9217|57679|1134|4593|1146|1145|4534|8292|285489|6843|1144|5913|6443|6444|6607|1140|26580|54545|7305|2261|2263|3315|6844|2617|2260|26353|4287|1277|4000|1756|10801|6647|1281|1289|5727|1639|7148|4744|1272|8106|5630|1290|1760|773|5339|1674|825|6329|4625|60482|11146|8518|1103|596|2138|375790|1947|2673|6910|6261|1180|392255|10049|54433|7073|6926|54209|4543|7415|590|3064|11315|5663|283|4137|348…
601187		4692|7337|55777|1028|64324|2562|4204|10479|6638|57670|4682|415|84838|442867|4925|1080|10564|54850|442868|9083|79960|9495|2091|55837|4929|9134|7326|54903|4924|6595|1678|7327|6497|367|64840|5573|379|3552|6598|5914|2263|2737|5727|2316|4000|3265|64219|91304|8517|7157|4750|860|3845|6949|10262|2697|6197|1874|5077|3984|8481|5009|7324|9522|56623|7067|6457|7321|9246|5515|7323|55201|29978|3192|10399|640|51…
600851		1610|267012|5621|3356|84062|5048|27185|1312|207|6854|3119|65078|472|3667|1814|4524|23780|1116|26|8224|1636|202333|3118|4716|5445|9516|9722|27019|285025|84816|51691|84894|4099|81565|10573|56899|4978|1804|4340|4685|79033|8745|4045|1678|2245|10726|3630|972|335|3064|54102|9927|63915|788|22803|54977|6853|1292|50617|91647|291|1291|2395|26146|2629|55750|54968|51660|1293|549|8404|57142|25976|85359|920|41…
188560		10558|8028|861|7067|7080|7046|7849|1050|5925|4291|4026|865|64324|3717|7068|2624|7015|3815|10342|8021|9968|2322|23365|6455|8148|8301|7276|26511|4869|4547|2120|8013|8833|9517|6567|6906|84444|79682|1387|51374|5096|5095|8805|5449|7253|1200|7173|84220|2692|2778|213|1991|3265|367|2623|1493|4893|23617|710|51592|7252|5108|2737|5728|5573|4692|4018|7038|19|4175|1906|8031|23558|3547|5914|4298|84922|7157|848…
551200		4594|166785|4867|27130|6521|1287|189|2108|2109|7915|27031|261734|55662|22950|18|5428|7428|2668|4729|5979|6927|4000|11236|4149|8106|6928|50484|5728|4830|4719|3815|5156|374291|22954|6261|2395|4726|4607|23095|4694|5830|54949|4968|25915|6390|4709|617|3064|56652|51103|4723|9627|762|7157|538|5160|540|1727|6005|10128|760|5189|3026|84701|10939|7466|5270|6742|443|1716|1890|64240|64241|5008|54840|286|8820|…
314705		1610|267012|117156|6833|415|367|207|3767|268|269|6517|2645|4589|4692|50846|2316|6927|3651|240|1991|4760|2516|3667|2261|3135|6736|208|5728|7249|8915|7124|3356|3593|3815|6794|1312|324|4233|3172|5770|5468|3159|7248|3596|4544|8660|154|7356|56729|6928|9479|27185|2158|1814|84062|6092|7490|6662|6356|22891|6854|1493|4868|100|1789|5602|65078|3990|6934|7050|2642|2820|23780|5546|8287|7941|6638|3730|284058|1…
194320		2937|3043|6005|3048|3039|286|2994|6521|2954|1727|2038|2040|6710|5213|6708|3426|4023|7504|10661|2821|7124|1378|2995|2532|114609|1154|3383|3098|2213|11093|64240|64241|948|5230|2876|4843|203|5313|3145|146059|2539|7390|2993|5728|3040|2668|5251|4729|5979|1908|3717|8802|5265|215|2057|4726|7428|429|627|6101|641|3064|54583|4792|4719|2175|595|3912|2022|5321|5444|1536|3075|4694|2629|10019|4709|669|25915|51…
164891		2668|5979|2778|5727|6833|4149|2263|5091|7428|6755|5573|2064|595|324|1027|2495|79577|4914|22861|1316|4595|843|4221|5290|9049|6566|23095|4763|9180|3659|2202|6390|2675|8643|2674|4191|2806|6608|682|50846|3549|1499|7157|2033|3717|3767|1956|4902|3764|3265|11236|841|367|1414|57697|6469|80237|838|5925|2261|4436|19|672|207|2956|596|4609|8313|4601|5888|4297|5159|55811|4893|7249|2029|2130|861|7431|4193|8074…
314700		8287|4137|335|336|5360|338|348|367|3078|19|2261|3815|3426|3949|6736|8915|215|415|1066|629|1756|4068|3931|6794|5189|8517|1071|3990|2332|717|3700|2690|8481|7051|6609|594|593|10878|6473|2053|59338|10842|22|2235|6690|3075|3043|1356|718|720|11330|3717|5830|5644|3039|6005|5824|2990|1378|213|538|212|778|5190|5444|2057|2994|1727|1441|6521|5645|760|5265|7018|29851|3077|1277|1154|650|2936|712|2495|1080|324…
125530		3043|336|3075|3039|3240|3078|3107|19|3299|1727|213|6521|6690|3949|3700|3931|2638|3848|2053|100|10878|1969|2690|5310|7849|6329|5230|10842|2539|4125|5053|117156|11330|2263|6340|1585|6338|6337|5644|2261|4589|2255|5645|3593|7356|240|3135|2908|7124|7040|5925|3265|154|1080|3845|3596|472|6356|2332|335|1760|3569|27019|7941|10460|3945|2717|8685|718|3048|720|8029|51714|3426|6005|5651|64215|2|5360|3050|5265…
134500		336|5264|710|19|3700|3949|5376|2053|7276|2690|2815|10842|249|7450|2811|2812|2157|6403|6690|11093|5624|286|4627|2161|729|5651|114548|2022|11277|2717|11330|3043|1278|3039|5644|2243|1277|6521|3690|1604|5645|64215|2532|1080|197131|875|341|4615|3981|2147|4359|3662|25934|23305|319|128240|3674|2159|5360|90411|3998|140767|3257|335|255738|720|6401|3818|347|2335|2677|2244|2158|3075|89781|3673|5627|716|3078…
601076		1291|5167|54903|7380|5009|81839|5053|54361|6736|5076|5979|91147|7348|1756|268|2317|269|7058|367|5654|7040|1299|1080|1298|168667|1301|3081|80761|6423|7757|3912|8323|5251|3643|6422|1280|2668|2261|9804|3959|2252|4222|64840|392255|57062|7059|1482|2153|3717|7428|4149|2702|8074|8241|23095|4763|6390|2592|122042|2674|3640|7471|4099|22976|4902|1277|220164|7490|3732|780|1289|2006|1855|1857|2675|1387|5781|6…
148520		5447|338|2706|6833|3767|1356|3857|6517|2645|3651|7046|629|4547|4760|6927|3990|3848|4014|56729|3667|7048|3159|6928|348|717|4023|3119|208|5468|3172|8660|7507|5770|5914|4544|5728|9479|3078|6949|3849|3868|6997|182|6010|10878|6934|2642|2820|7078|59338|3117|64170|79092|1075|10644|7466|5167|10804|64240|64241|2235|5959|6017|3852|1596|4353|5961|8643|1832|3728|1828|9227|24|1824|22|2125|5727|488|3853|51684|…
601075		10682|84650|8626|55806|326|23368|3182|1294|2335|1277|652|5080|1289|3691|3655|1290|4312|5340|3909|4952|2703|8322|3000|7490|5525|1258|5959|24|7421|1387|6017|5961|2978|54903|91147|10014|7161|1259|3146|4901|1406|6010|7439|28996|8841|629|6121|6011|10002|169522|6314|23746|717|348|3078|84100|10878|2652|1616|6102|5956|649|10083|59338|2916|5149|9187|3690|83394|2243|4018|6247|6295|7099|3689|2778|5728|472|5…
257500		627|4023|348|3265|5265|1476|2688|2548|58|2200|1760|344|2668|5160|5979|1908|429|4692|1639|3198|4204|6638|4908|8720|93664|4846|7436|4684|1071|6272|1512|84466|65264|3043|7170|5775|6142|4915|5618|2731|1373|1363|2653|2674|4035|2675|6439|51009|91319|1508|4036|3689|1906|811|185|25818|3952|4320|7137|6331|5360|949|4741|183|4687|63973|3425|1270|56547|5646|84164|5644|7040|4902|1889|1509|51631|1080|7804|1504…
612863		6833|3767|338|2645|6517|3651|4760|6927|3990|56729|6928|5468|3172|208|3667|3159|5360|4544|949|3156|5770|9479|8660|1071|2820|6272|2642|6934|10644|7466|5167|2646|3764|8175|335|3630|348|1535|4688|1414|1536|4689|3643|10060|6239|389692|226|2029|7099|5880|336|55054|3638|149233|8517|1639|50506|207|2641|51135|6647|2033|9601|55176|4744|1499|2099|5630|64127|63935|3569|3939|4023|3184|5208|4547|3759|6514|3692…
113950		7043|7555|6331|54795|5094|94|2022|2331|114990|7042|4054|54221|7049|1490|1837|336|10516|4093|19|5428|2006|6641|659|1482|7137|5573|4000|51422|3949|3700|859|5781|3784|6645|11216|3875|788|4625|154|3856|10060|2053|2690|132884|2395|1760|4359|4607|291|7048|5264|2010|4763|7547|3425|3920|6901|10842|5167|153|775|182|6640|189|2627|23414|4016|2548|7040|23327|5998|10207|1741|1740|348|3162|5265|6742|5997|3717|…
254700		3075|3078|1130|3689|7066|9939|1234|1441|5159|114548|11277|1536|10878|10019|4598|4352|3043|718|29851|3040|2815|1991|2812|2811|3039|3426|3048|2108|2109|2035|7852|10483|286|23308|6521|6609|2159|2038|6710|3929|348|2821|10516|2040|4436|3717|6708|7454|1736|5781|3098|2629|545|5313|3815|146059|2539|64240|64241|1758|22900|29108|427|2495|8220|63875|1378|1154|351|1387|3684|1801|3383|867|1535|5156|3690|4292|…
102150		2778|6755|2719|5573|4221|9049|2690|1028|64324|2688|2717|3043|7040|1294|6794|7010|6736|1387|2022|5728|472|2316|7099|94|1080|5979|641|3860|4312|1896|175|1536|3868|25814|91179|8085|18|3643|652|1277|1289|1146|2146|23385|1290|7020|181|25836|4160|155|51738|5443|5781|5626|7915|207|154|7477|5697|9672|2263|5727|4000|7350|4692|5468|5167|284119|8431|6949|2697|5077|133522|6492|6638|129563|7352|8578|55811|561…
271530		5251|2261|207|59341|5191|8074|3162|5265|1756|4312|9365|9053|1280|5264|1311|538|2778|5195|645|1281|2719|4853|4982|5830|8792|1300|4010|249|2263|149483|54822|140803|11252|6399|2720|5310|5314|1277|3339|3050|9887|5311|4726|4920|7225|57827|7369|1278|1950|4882|57192|3736|2200|1588|92344|2253|2254|8822|8817|2250|2251|5447|1513|1639|5744|6647|2317|2252|4308|54795|3930|860|5630|1301|8200|29993|4744|10956|2…
123560		7380|3039|7490|2737|3043|4281|3209|2263|7474|5189|5076|8626|367|4000|7291|2719|675|1583|222546|23424|5308|5979|860|2697|6657|26040|6299|8195|7348|6794|3339|2717|80761|5190|51714|537|56917|4920|1585|58526|7477|7855|2230|3050|5626|7547|4212|8321|3476|3040|11043|3048|6423|79728|4673|5728|3240|4088|2255|6418|2516|5460|5128|776|1584|7546|89780|7545|126374|5990|5991|5516|7157|8074|26039|2261|1499|23368…
312150		1134|1146|1144|285489|5913|6261|1147|4010|54101|1145|4593|3679|1140|2706|5340|1294|3909|335|5727|3106|3105|2243|4069|57192|10585|4312|8292|5728|2138|1736|5308|7020|94|10133|4763|26040|326|10345|2717|8861|2733|54903|779|7380|2263|8518|1280|2720|367|29954|1277|2261|1605|2737|538|2885|2255|3073|1756|1278|5048|2108|2109|23345|2990|5979|3630|9939|5076|9455|3897|3930|91147|64324|168667|197131|1536|1028…
187400		7428|7040|1080|595|10479|11236|10168|79960|7411|9497|2219|9498|80331|2331|114990|23032|3429|8013|3696|7042|64344|9978|651|79139|8425|1805|6921|23582|8453|4054|3694|79849|5858|4929|6923|3181|9988|55662|7203|3642|5702|2022|7049|1490|94|2034|51191|6048|5436|7043|3301|5174|8668|5562|6348|2339|57120|650|10270|8452|7448|633|3685|9368|5000|6678|7048|3091|9351|1634|56654|6383|3164|8773|5981|5576|5592|128…
216330		2261|2263|2131|5727|1513|4000|4488|5573|6949|860|3759|5077|2200|2697|175|249|2132|10528|6608|10131|3549|50846|8074|6317|6469|8643|2254|2253|8822|8817|2250|2251|11227|2248|4222|2249|3482|84281|64399|8187|26502|2255|2264|776|149483|8076|2201|1746|5275|213|3773|3764|27352|4237|66008|2252|4487|7343|4223|2702|3767|9465|2043|26092|9816|2246|1749|242|9887|3050|64949|4726|4052|2260|25937|57827|6678|5251|…
269720		7957|378884|9211|6469|3630|1282|1476|9990|6496|4854|5009|2018|8481|80331|4204|1893|79641|4200|9852|178|53616|27247|1509|64399|8643|2645|1512|2619|27347|9943|3119|9804|5727|1977|182|1610|7090|267012|54903|91147|6291|181|2937|5133|1508|3118|351|116|50846|3549|3588|8013|3778|4160|5564|6845|4159|8912|3786|5428|2316|5443|2290|7157|54462|51738|367|207|2138|6927|2778|57562|6908|6326|1137|3785|7249|28261…
557000		5406|5644|7040|1080|1056|197131|1208|22|2235|212|2936|7299|11005|1670|5621|8513|5408|7066|54977|1294|5925|4057|4312|1287|4016|3119|2697|2703|55750|10019|7466|7157|7263|5651|3651|5428|3845|3857|6928|84701|58|6261|50484|4647|5781|291|675|8803|1130|5189|56652|3848|7490|2719|183|4951|4352|7306|3868|1837|10479|4125|7043|79577|1636|4625|4633|6197|2395|1760|6901|11155|5271|4634|6690|410|3043|6347|6262|6…
613735		183|4784|2153|3717|8544|4781|4142|5547|2028|5989|59272|22915|23549|6497|5550|8475|7380|186|5553|1215|1511|5781|5627|3691|5624|2260|5979|4224|11005|3655|2138|8312|5076|185|3827|1131|26040|2147|7348|2159|4782|12|885|4922|1991|388585|5340|811|2157|80761|3053|5644|3097|64109|2130|149233|3595|84959|2158|2243|51738|4352|4093|5327|9180|2162|7450|3460|207|3563|8858|55250|57509|462|3568|3459|4018|5277|302…
304950		79659|22930|5476|5626|4758|8820|25782|6567|2071|2261|1280|4920|89884|7474|1161|2263|5251|6399|2074|1277|7173|7507|2073|54903|5781|415|2068|2316|4313|2778|7253|2692|4089|5896|2260|1281|3643|8022|5897|1643|176|51626|26128|2157|4692|4683|404672|3480|3265|3339|4867|3479|7508|1311|6777|213|2317|2146|545|6908|50506|1278|4921|860|4000|1482|4148|348|2200|3064|4750|2131|10516|695|7080|64421|546|3547|2690|…
210400		7299|415|4286|5077|2737|5573|7227|1896|5191|9759|197131|3815|2697|1301|8481|3239|7306|91304|51004|6047|7547|29851|780|60401|10913|5264|4222|5195|5781|22797|7942|84281|7546|7545|23308|5830|2130|23598|3566|4692|7040|2159|2147|4292|3265|5732|3596|10653|6469|6774|7450|50615|26762|4627|2260|2022|54462|6103|1080|2773|94|27352|1493|4436|6403|6338|8626|5784|11005|2206|4763|7849|4223|118429|8085|3785|2304…
185480		367|6606|9217|57679|4534|5428|6443|54545|84466|410|9244|1356|5621|652|5663|3708|8106|6949|4625|270|5193|773|7436|1476|1760|1785|950|825|26278|6843|56652|2639|93986|6567|2632|2316|6469|5160|4359|2571|2317|3265|6812|9179|5048|6709|6496|2670|6844|2395|9990|11277|3785|2018|6742|549|4543|54903|9514|54433|7073|23529|64324|116113|26578|27086|5727|7337|7529|6442|5226|6906|6444|91147|58|3977|1387|5728|114…
108950		1134|1145|1144|2815|2812|270|5167|2811|3784|51422|10060|1140|11216|6584|6331|1146|7173|1760|5830|5313|5189|4620|3679|3098|51660|6519|2668|5979|9992|1908|627|5565|429|5571|5913|5174|5564|3753|23704|3764|53905|3767|23428|51061|3757|5190|3939|79849|3643|9368|55644|2814|5573|5577|2675|54221|3759|4846|1080|2674|4653|10142|8460|1909|2160|9351|6329|7534|183|5576|6340|6338|63973|5562|6403|8528|2885|185|2…
601217		5428|3786|6326|3785|4338|2719|7372|10243|1509|7249|7248|6709|6812|9990|3458|2290|4613|501|8481|112476|132158|4693|6742|6330|9132|10682|7477|2706|10602|64840|10804|1476|3914|27304|2071|367|3630|3909|3918|2743|84650|3265|54903|472|4000|2068|404672|3845|27347|3691|91147|7957|9400|9943|6303|6133|1308|8036|5654|7421|7498|3778|3815|22930|8517|2316|2697|378884|1896|6469|5191|3891|8912|51360|1736|8626|55…
146750		2108|2109|7915|2760|3073|10558|336|4359|6833|5376|2778|18|3767|2720|427|6609|5660|6517|2645|9517|3651|5264|3074|215|6927|4760|2632|5213|2642|2629|4000|3667|4023|56729|4547|2690|472|6928|5468|1130|154|410|3172|948|6777|3990|5770|208|4544|3159|8660|9479|5444|5506|540|2820|9968|6934|57716|229|5837|2688|2538|10644|1374|7466|5167|5728|3897|34|57192|3712|8795|5354|3621|10661|1959|2717|5053|338|5476|105…
608624		2108|2109|434|181|4160|54903|4159|91147|9370|2696|4157|5443|51738|2778|338|3767|2099|4056|4534|117156|84100|6833|3643|3952|6517|2645|2261|672|7299|3630|4023|183|154|2695|2908|4760|538|1610|4589|3172|4846|6927|3651|1282|5697|5122|185|1636|3075|348|3667|675|9759|155|3953|5468|4000|1284|240|4547|481|4593|5770|2642|3972|4544|3990|7450|3159|8660|4692|7099|4915|8802|208|5465|8431|1071|285489|7356|7337|…
142770		5277|4352|948|84992|5283|7066|9091|8818|84464|2177|11273|2072|4683|2176|472|2187|675|545|2175|641|5925|3674|7015|1896|1728|5279|3690|7450|3075|2243|727|7428|6927|11093|3426|5080|11236|6928|286|3078|6005|710|10019|717|178|4968|731|720|4179|4068|7167|5896|548593|3561|5199|716|3107|5897|10878|730|538|4860|100|3710|3689|1536|718|2064|3586|10456|6208|3106|50846|5313|4145|54344|4353|5184|6736|7390|2263…
266810		7380|268|269|54361|3209|6736|2737|7476|5076|2260|1557|2516|5979|7421|8195|7348|80761|6423|8323|7757|6422|5447|56917|8326|64840|4212|7547|7855|5125|7471|7546|9095|115950|7545|22976|220164|23767|7472|29888|4902|2674|2668|27148|7291|6657|4211|55809|5764|1559|9324|54756|2224|1571|1544|7490|658|9351|6497|1586|4088|2253|2254|8822|8817|2250|2251|2736|2735|4086|51684|2249|4684|7475|2248|9479|4090|367|237…
256120		6690|11330|5251|5644|2778|859|5741|4867|5745|8675|5727|5645|50617|4625|3875|1080|3856|4221|79577|5979|846|291|4952|7421|4763|1184|4010|9365|5167|326|3081|8074|5651|140767|5213|27031|261734|54903|91147|4594|671|1610|267012|143187|5260|11005|80199|1670|5310|84100|4627|6608|7450|212|5746|3075|50846|3078|57158|3549|8085|166785|1636|1285|11093|4297|7263|7827|81|5972|7005|5311|1286|7004|5314|4846|7490|…
612917		54903|91147|5133|2263|91179|2760|7046|2261|84100|2200|2201|7042|7048|1861|2255|5979|2131|10558|4851|6497|1277|3064|29126|1289|1278|1281|2316|2668|1756|3912|875|54507|324|1290|9968|860|6663|1760|5310|6712|1482|1075|5781|6611|429|9856|673|4854|4204|7337|3106|627|5604|1908|3123|348|5605|3845|2896|5728|7068|1815|3119|22954|123016|585|8626|2627|7248|1816|4613|2911|55777|64324|4763|583|2688|284058|1615…
612916		10585|54903|4867|29954|27031|3265|5340|3845|701|2683|23545|2296|219844|132884|56623|91147|3906|261734|9770|9266|27130|8036|57062|4534|80199|2316|2317|3146|10717|2342|985|5621|2339|1062|29899|4763|203068|5290|11161|84100|2187|1161|5727|2760|2263|28962|4093|10235|4920|5910|2261|1113|54545|79363|2260|5406|6497|4000|83593|3815|1610|338|7428|6908|6794|4137|5649|1282|5229|4853|51434|6197|7547|8546|5296…
151630		91179|1146|652|2146|1289|23385|1277|1290|25836|3643|7020|64324|8085|8578|1134|649|1627|50509|91851|656|1145|84838|55851|51107|780|64388|10972|6611|83464|10585|79659|168667|1280|11098|1144|9241|1634|5654|3959|633|9070|23512|5781|55884|7057|23588|25928|6469|4221|54903|5727|7136|64840|2261|1294|4089|5979|7299|2260|29954|5080|51626|2316|4487|25884|6496|7474|9672|2668|6223|2737|4286|7140|2719|285489|7…
300815		2664|4204|3043|51714|3050|3040|3048|3039|3240|9367|81876|6595|399|6497|6598|5870|5880|5888|7157|5728|6833|3767|675|3046|207|6517|367|2645|1147|841|3651|5245|4760|6927|3667|79728|208|8438|4792|472|8518|11200|8517|999|7517|56729|5873|5468|3172|6928|7251|3159|5770|843|580|3092|1316|8660|7040|5290|4544|9479|1080|3845|4601|8379|51135|3732|114609|51176|64127|3161|6934|463|9611|25942|2820|8493|2642|1056…
612913		1134|4534|1146|1144|1678|54903|8074|2263|64840|415|5727|54545|2261|6597|4000|3265|2316|2737|3852|8517|4750|3845|5573|10262|6949|3861|860|60|5077|2697|6197|8289|5009|1540|2990|8481|7051|9759|9939|4853|5781|56623|57492|6598|79577|6403|2138|8518|4763|9733|392255|3239|112476|9365|4598|1145|91147|26517|5251|91304|50846|3679|1066|7475|51004|7477|5920|10528|242|6608|3549|9804|7547|81029|6567|4298|6469|5…
164745		91179|8074|1146|285489|1280|5913|176|7124|4297|2099|2201|9241|8200|6910|1909|118429|5307|4010|9210|9365|54101|9935|6473|26229|29851|2132|2131|1134|2263|4593|8578|5251|23308|7040|5925|3549|2260|1277|2778|4000|7157|2316|5345|8675|427|11200|2317|1674|4625|4982|5191|4914|8518|100|9321|23592|11227|1144|1140|2261|10131|2006|1145|653|1482|650|149420|3458|633|9313|4327|1311|4237|2626|2200|652|29915|54903…
226300		2815|2812|2811|2153|3717|55644|2814|64240|64241|2160|4281|8460|6403|7018|50943|2161|7454|7450|2147|7534|2317|1511|2235|3684|3827|5566|22915|26254|336|22|8475|2690|19|3949|5627|3700|4023|5624|2937|4868|2053|10842|1991|2316|6329|51705|2159|7390|351|5328|3077|10725|710|4353|2|2954|1137|1138|4846|2668|5979|58526|1356|1136|627|811|12|5728|22976|429|642|3778|5213|1908|7337|1476|1636|323|9568|6653|2157|…
191850		3356|114548|8557|3426|613|2289|4049|6347|5009|7390|710|1180|4221|22900|4716|5445|29108|3075|7369|718|2660|9804|3957|10573|56899|26287|4050|2235|91977|4317|58529|5648|9641|10747|716|4832|717|1621|1369|2752|4055|7182|9546|715|23529|9244|6401|7273|720|22|3848|183|2161|3875|4882|7040|2826|6261|2532|3856|5336|2213|4692|1080|5630|8665|51554|1639|4284|6647|1231|5241|6403|10913|55024|11277|4744|3858|7133…
613884		1499|1956|207|999|841|2064|3845|5519|5071|11186|5290|673|2074|1326|356|3659|4978|4953|4893|2033|7157|324|8313|7099|5795|2261|6790|595|7097|701|4436|5320|27030|5925|540|1066|1910|10|4018|4947|4946|170685|5621|11200|10235|83593|8036|9770|3265|7507|22808|11116|2990|1161|4438|11339|79872|4771|83442|5286|768|56949|51164|5894|5910|3394|22881|3728|2932|675|8517|7249|22925|8260|23643|5295|4585|393|54206|…
601450		3857|4148|2263|2260|9241|2332|3848|59341|7227|7276|8200|3868|6497|3835|4010|7305|1596|54209|1280|176|4692|5781|5307|6638|8085|6473|8785|3339|1499|2720|7157|4146|1146|5648|3106|324|4233|8312|5308|7476|1639|6647|841|545|9820|6261|5630|5290|2317|4744|9496|23545|1131|2538|326|2539|26229|6047|84260|653|9053|2254|2253|8817|2250|2251|8822|794|8074|1134|2252|2249|2248|25884|57532|650|655|652|3813|9436|23…
601452		10262|1501|9343|6299|2737|2263|60|2316|324|3265|4000|4591|207|1947|427|3845|5728|7547|5290|5080|1906|1889|2736|10265|7020|64840|2773|2138|652|6949|7227|30062|338917|5396|5727|5015|657|8074|4763|54880|6657|4990|4089|7248|1649|4221|9365|7249|10992|3458|9747|10094|26039|8859|7546|7545|6609|200558|5251|23037|51280|9533|51082|3759|1499|4853|5077|5573|127343|5925|1513|7475|2697|6047|8877|7013|57554|271…
601453		10913|128178|2263|1896|4487|5083|2261|11128|6469|2255|2316|4867|5077|3759|5308|182|8313|7314|8626|2697|1749|4054|64324|8085|8481|9401|23314|132884|3043|91147|2071|3039|10804|286|404672|1280|538|2068|6521|5314|4000|5080|124590|2038|64072|19|338|1277|1278|2200|5310|226|2312|8139|2332|3930|3156|6197|1536|875|4645|7504|2304|249|55718|55806|9622|1075|4010|3887|2539|1747|1041|265|54903|10765|8643|2706|…
189961		5340|4089|3868|3853|2317|3835|668|29851|4093|23308|4292|659|7040|84260|2022|6439|7249|4436|7248|1080|27019|54751|3872|415|2261|2161|2316|1161|64840|1113|4784|1512|6469|7048|4318|3064|5058|1280|5728|3909|2697|64219|7849|64324|5274|3425|90|2717|154796|1956|2263|5118|1361|4313|2260|51019|7123|710|5519|9156|2811|2074|27030|1288|1287|2064|730|1326|4322|9839|841|2920|1513|7547|4867|4281|5290|1832|11186…
189960		3691|3655|222546|4613|64240|64241|2064|4281|1956|2316|5071|7048|841|5519|3845|7547|11186|5728|5290|673|356|2074|6657|1326|9343|3659|51741|3239|11178|8195|324|2187|1536|652|2263|5015|6299|9939|30062|338917|54880|6926|2737|10138|4089|9635|2260|5991|5340|5990|1287|1288|26039|2697|7849|9839|3425|58526|54903|91147|1179|1308|5339|3476|11043|2022|4084|94|8573|84100|80233|7428|10653|977|1277|3791|2152|11…
175860		4292|3973|3265|4436|3845|2099|8481|9156|83539|5395|9877|5378|9770|27030|4437|1082|4438|1081|3972|2706|8036|10804|2342|54462|8930|2339|2956|11277|545|3852|122786|10235|641|3857|7046|5910|11200|3861|1828|3848|83593|5229|5728|2778|3868|2312|3858|3849|103|9733|22888|79092|1075|5900|4598|5294|1041|7852|7253|673|672|79719|8243|3692|580|472|5604|10125|5920|221527|2038|115727|4893|2488|596|2071|51631|973…
218550		7305|122042|1280|54209|2261|4507|3640|2778|2260|1311|2131|7040|2316|8675|1277|1281|6774|4853|7476|9939|2317|1674|4625|79659|324|8200|6662|6473|7380|2263|268|269|51626|367|4089|7474|5781|285489|176|860|675|5913|7490|867|5648|4750|5979|6654|5076|673|25782|4692|5189|5604|2719|546|51360|5605|1080|1583|2623|23522|3845|23594|2245|4998|7291|6261|190|64324|1028|4952|6657|1588|1131|3730|6638|29116|129563|…
600325		5189|1280|5190|55670|1101|54903|7157|3586|5925|11200|1299|675|2719|7490|2200|3123|2332|1719|4261|4591|51744|613|6583|4763|79092|81839|26191|84171|1311|1291|5118|4146|1298|4099|91147|5549|2252|4322|7045|5654|308|633|7040|4312|6678|55729|780|3674|650|712|7057|8797|2335|1297|5447|2263|2261|5310|1281|367|183|5972|3587|4088|7477|1636|3655|182|185|3691|2677|3588|6949|5009|64324|1028|6910|1277|51684|940…
258700		2706|10804|4647|64072|1161|4359|6663|4627|1280|4771|3766|1287|4763|2707|81624|443|7299|773|2625|2717|255928|10083|2074|8443|93986|1678|6310|83851|7306|538|3708|5376|2720|6609|873|6908|54840|286|3064|5173|5189|6311|1639|6647|1756|4287|2911|472|2332|3736|5630|1476|4744|6314|2020|6342|10939|55591|2705|1861|10585|7157|6622|3060|540|54984|596|2064|8573|410|79042|348|5663|27089|4137|3897|5071|6620|8074…
178650		1482|5894|2006|673|3845|5604|5605|2719|5781|6654|182|25836|4868|4763|4256|57514|9935|6910|2626|3265|2201|23414|70|5649|1280|2623|4692|8241|7227|2627|9401|10084|64324|7291|23545|6638|78987|3832|132884|6299|2296|26580|8036|4069|3720|6909|7137|7139|7477|7134|6444|7273|859|2200|650|1756|335|7168|57158|1837|5350|1627|4729|286|4000|788|3920|4607|51422|6261|1410|4846|8048|2273|7414|2997|51778|11098|4719…
600329		2760|3073|5660|2720|3074|2629|410|1200|1509|672|5053|5476|4758|1939|2896|80331|4828|9514|215|2822|28962|3425|1186|9620|4829|10456|4041|3920|760|596|8600|3689|1513|8792|9842|2074|1028|23592|7454|64324|525|124583|910|3337|5338|1514|7015|43|23764|26575|1476|5267|225|337|5825|632|9189|659|1471|3487|8788|23621|5824|250|4093|1508|7038|3482|6845|83990|6366|8314|4982|4356|1080|23184|351|3101|1280|6317|36…
615102		54903|91147|5133|1134|84100|10558|1861|29126|1146|1145|2668|4593|4534|5979|1482|1908|6663|673|9856|5781|429|7337|3106|5604|627|2896|3123|5605|348|1144|3119|22954|3845|4854|1815|5728|7068|123016|585|8626|1760|2627|285489|7248|2911|1816|4613|55777|64324|3295|4204|4763|5913|583|2688|284058|161582|8195|2582|1140|60|5428|54545|1910|5080|26128|1387|10381|2263|3339|176|71|10801|8106|2245|5648|1785|6606|…
614294		1610|267012|93986|27086|5133|1524|4160|7157|181|5443|4093|367|2033|4157|1499|1387|2099|4359|5080|207|5376|3043|5888|51738|6310|2516|1956|2778|324|4760|675|5925|6833|7341|8805|6517|3767|5781|720|5307|6927|3075|3172|4953|3240|23405|3667|2261|5468|3265|4615|6376|29126|7099|841|8573|659|9378|1378|3708|472|5449|3064|2064|9759|11200|7124|2645|6622|154|3107|6521|3651|5697|3159|4233|2532|999|1482|6311|73…
614290		1610|267012|93986|27086|5133|2033|1499|7157|1387|207|181|351|4160|4089|5781|2626|5190|5925|7380|5727|3717|6469|5830|5443|1482|51738|7704|658|54903|5914|5192|1050|2130|3815|1312|650|1636|2936|91179|861|4760|6683|22976|8805|6927|3265|596|6833|4208|8291|3667|3767|4352|79813|4953|841|4615|5076|4609|6517|2261|2064|860|7099|6496|3172|2623|9759|23414|9378|324|3857|8915|4233|4893|183|8028|613|2624|11200|…
607592		29851|5888|672|7157|675|367|23308|4436|4292|207|11200|8805|472|5925|4089|7428|2261|2778|2263|4893|3265|6927|841|1029|79728|5108|8438|2064|51684|51592|7517|5290|5728|580|4615|4771|595|3845|11236|5573|6928|999|7251|3732|843|7015|324|3092|1316|4286|4595|657|8031|83990|5245|8379|3161|3659|4601|8493|7849|9950|10460|4968|463|4835|8030|51079|3417|9821|9562|4330|4481|1499|1956|11277|3159|117156|7507|6517…
207600		1482|182|2627|23414|3458|3431|4314|6347|3459|4312|1294|4159|30835|114609|1154|10585|4729|4313|629|7078|6909|7058|29954|5199|181|717|6910|2200|2626|3720|3078|1299|10878|3460|1298|348|59338|1301|434|23125|23509|4242|10332|1397|29066|762|7454|718|63827|9365|4318|1280|6357|6354|176|4322|7057|7076|7080|3087|8928|3385|6695|7124|3384|4317|204851|2625|25827|7059|649|4853|3684|3914|4854|3918|1404|2923|508…
252700		1280|2990|3265|1281|57192|3053|1300|3425|26229|336|5476|2720|4758|710|183|348|19|185|10060|2099|4853|3949|4846|182|540|859|335|6401|4314|2147|7099|3700|154|3073|4625|5468|2690|481|2784|2053|5167|291|4205|118|1889|4843|875|3257|8490|10842|2760|9365|2243|3643|7040|3767|410|324|1311|5624|9244|6399|1066|3594|4281|2677|26580|5627|1080|4069|5979|2153|5727|4297|3075|2934|5885|1277|3078|222546|3077|2158|…
156810		7380|54361|268|269|2737|3209|6736|5076|2260|2516|1557|7476|5979|7421|8195|7348|8643|6469|7546|5727|2736|51684|5080|64840|675|6496|545|6997|55835|10075|50937|7050|5396|2018|5133|5447|6423|80761|7490|8323|3914|3549|2263|1277|4089|7757|50846|5781|2719|6422|4036|3643|3918|3909|6608|10516|51008|1289|2200|80199|3691|657|29126|2316|3655|1308|1287|5339|1290|3651|7048|8085|367|2064|2495|4000|2778|7450|715…
136600		6310|3073|4359|6311|54840|3708|4287|1738|8139|2395|1760|773|26278|6314|6102|64374|81624|2760|5376|9512|4967|54984|30834|1155|9463|403|8050|84986|9478|9857|7317|374649|5358|80262|782|4093|116840|85450|10768|51193|785|5886|6517|3316|1406|10658|767|3096|1822|10335|87|2822|23005|5713|5350|4131|51760|5348|5700|3936|23071|255928|55024|3420|3309|64061|3710|5096|2108|2109|5095|23424|5494|4659|81628|8295|…
233600		29851|3043|959|3514|3048|23308|1134|567|720|3981|695|1991|7450|717|367|1130|54840|472|7099|1536|355|3561|10456|841|356|3426|7852|7454|11277|2532|843|100|7276|1789|2213|3662|1760|26191|55024|6789|1053|51176|2175|27019|1773|2731|2653|6901|2672|204|2539|79650|1145|1144|5096|5095|7827|2157|727|1280|1584|8029|6223|4868|718|7132|5925|7040|540|81|1586|1756|5376|10801|7068|3123|1378|1736|3569|3500|846|79…
606519		2324|3791|4016|84168|7428|595|23592|7424|10516|2277|11235|2245|2022|889|3569|26278|2006|4040|5727|5116|5296|5290|6197|11146|6910|10000|3081|59|1281|5468|4763|3198|53358|351|5781|2778|6649|6755|3678|9049|2688|598|80781|1499|25759|6772|7048|3066|7046|5029|6464|9047|672|11236|2147|9774|2885|29851|1524|10494|26|4018|7078|6774|9270|3594|2153|3688|1282|8074|8013|308|4233|6469|55729|8428|7157|2321|207|3…
607841		4644|5873|4643|1610|267012|79083|4729|3356|4867|4719|3064|207|84062|27185|1312|7043|6854|8291|65078|1385|4694|4726|1814|25915|4709|4524|9657|51103|4723|23780|1116|23321|10612|26|5630|25924|94120|23086|201294|3431|94122|5874|54843|140735|4191|60|84958|4747|9501|94121|8766|9699|859|5876|22895|2804|8224|2261|202333|1636|2664|27031|22999|8655|4716|5445|9516|3757|9722|7157|27257|3002|261734|825|70|285…
164185		335|2706|1294|5340|3105|3106|4069|2243|1736|4312|2138|7020|10133|326|2335|1277|652|3909|1289|5080|3655|3691|1290|4952|2703|3078|8322|3074|10804|629|1200|5573|4758|215|348|2099|717|57192|427|5979|2332|10878|175|2629|59338|64374|4125|3425|2717|1134|649|3690|3914|4018|3689|7099|3933|1939|3816|1146|472|6654|5728|5465|3918|7057|1144|718|4093|29066|4828|2705|3929|4057|79939|10859|6690|11313|5199|8542|5…
164180		207|54345|2717|8028|861|1050|5925|4291|4026|865|4830|2624|2908|7020|7015|3717|3815|4869|8021|2322|3251|23365|6455|217|8301|26511|64324|23095|2120|4763|8833|3914|84444|5781|3909|3918|10262|2706|1501|6299|9343|1308|3691|51176|9241|79682|51374|2778|5251|9759|8675|6755|64840|9049|2316|8517|3239|84220|117581|56952|117156|4208|57514|4010|2175|57120|3043|55093|4298|4589|84922|7253|55855|1356|6760|58497|…
613959		2696|2695|6532|3257|4904|811|6804|89781|5376|4830|1312|1816|23095|6658|284058|1610|267012|4359|7157|207|2778|1499|6790|4953|1956|2263|2033|9378|2261|2099|3039|5728|1950|1029|5314|324|183|2064|3356|3972|4893|8313|254170|3643|7099|3064|1636|3084|841|3658|5788|5290|1234|2737|5071|3690|5519|595|3845|7097|1814|3458|84062|27185|11186|5320|5795|282617|673|701|6854|1896|27030|2074|65078|356|1326|3659|270…
136570		1610|267012|5133|2645|2646|7157|1499|2033|8643|6597|207|5888|7380|675|1956|51684|6833|5781|6517|60|3767|4760|6927|472|3667|4953|29126|71|11200|2736|841|720|3651|3159|324|2261|6519|6790|999|9759|2064|7099|6598|4893|8660|613|5770|3586|7337|3172|3356|4830|9479|1312|5468|5728|5290|208|5307|595|79728|5076|8313|8289|3710|5519|5979|7097|8438|50943|4692|701|4544|7251|5071|6928|2074|4261|4204|11186|7517|5…
272370		5133|1524|5888|920|3107|675|6376|29126|915|3458|7157|916|3586|5788|472|3119|79728|6347|596|8438|207|7099|6356|3577|11200|841|6348|3123|26191|7517|355|6387|6349|356|30835|3566|3575|7251|3845|51744|999|4261|3811|3161|5290|580|8493|5245|55806|3588|6583|4835|9821|83990|1610|3594|267012|3460|1234|3459|919|3593|917|282617|6772|149233|3689|7535|7124|2532|1161|7421|720|1378|2908|7454|3043|1789|114609|704…
268850		551|6473|553|552|5021|84817|554|2733|285489|6469|5913|9244|4292|5648|1294|4436|4771|1896|4312|64324|117581|26040|81839|2548|4593|11097|2869|5727|5020|1457|9631|23529|9533|51082|2263|2316|4000|5728|2697|3759|4853|5573|2773|1513|5077|10262|6949|1140|1501|8481|9343|6299|8643|64399|9156|1271|7296|114897|1134|2220|2778|3549|2619|50846|409|5395|9877|5378|29066|4208|1146|1145|10913|60401|4437|1280|8292|…
109660		6690|11330|5644|6310|5645|859|4625|3064|1639|1080|291|6010|2629|5651|140767|671|5260|11005|1670|5660|7263|5896|5897|57158|1280|7005|7004|3674|2243|2038|338|2035|2157|1277|472|3690|286|2811|1066|11200|3689|695|10105|5265|64421|10558|6708|641|9517|7454|351|7066|1536|10019|12|2006|7157|7003|10479|367|7045|6295|5271|55867|7380|2064|6590|5728|1910|54903|1756|8106|2|2153|22976|2626|1482|7299|7276|1908|…
216800		90|778|10713|3000|284086|55111|283212|4089|55785|83552|57010|9241|5341|55622|55761|1280|23149|79674|3626|84085|81788|7046|6247|80349|51207|3625|58473|51035|83452|55120|64284|655|3547|3624|28512|51560|8200|650|55827|2022|51285|658|1123|29984|57381|23551|2339|121268|57111|114902|5865|5218|2288|4893|10477|9482|9306|6233|4086|7311|5911|22800|2978|2981|92|4090|93|7421|163|2979|57154|3632|7068|5058|91|…
612731		2702|183|2697|5573|3784|5264|859|11216|4625|3759|2010|291|4591|7547|6331|2623|4607|4763|152|132884|25980|23305|9992|2737|57158|7005|7004|3753|23704|4142|5547|10105|5191|3767|84281|7003|2028|5577|3764|55867|1967|59272|51086|27352|3773|5174|8291|9465|66008|64395|4093|351|8815|185|5576|1610|8852|4627|5213|23549|55837|6833|5550|367|54221|10142|7273|267012|5613|10207|5481|207|6517|181|186|5566|51738|3…
224250		3043|3040|3039|540|8820|5189|6710|6708|8647|1244|229|203|2539|1491|22930|6567|5428|383|5160|6469|2571|9179|5624|23431|472|4860|6496|7436|3251|10084|5354|91851|2018|546|445|6697|23189|1610|57679|2639|267012|2937|5133|3046|51714|6005|23335|8892|4359|2994|5376|5190|6742|5626|2954|6906|8443|2668|1368|2035|4747|8898|3458|8890|6521|29126|5979|1967|7124|3459|11277|6663|627|429|9927|10483|51164|8893|5663…
242890		28956|695|3561|7132|4591|6774|4683|931|4598|8649|3574|8396|3600|2130|3575|25998|79837|3601|2177|10111|3716|64421|51752|3565|11277|958|3581|8395|4361|3560|9787|51311|3558|3566|8439|3014|472|6776|4050|6772|705|3718|10333|286514|123920|79843|5305|4067|118788|11035|9656|3383|7124|9530|6850|8718|3932|4049|7185|5795|545|147687|114822|11284|79027|85480|388585|9055|660|7186|10131|8567|3717|558|6461|16854…
192310		720|5696|55024|2213|11277|1773|26191|90|2332|727|717|715|1610|1536|267012|2643|3356|84062|27185|207|1312|6854|65078|1814|4524|719|23780|1116|27202|3709|6891|718|336|1378|26|6890|4061|2937|710|3852|24|1471|3861|5648|3643|3077|1462|1727|716|348|57192|1369|5498|729|7389|732|730|57532|728|27257|2954|59|90410|23191|3708|1134|26747|712|71|713|4436|669|2539|2644|5685|325|1535|4067|1401|545|1524|3107|114…
151380		5133|4292|7157|3043|4352|1387|4436|5888|675|4359|2033|207|3039|5376|1499|5781|8643|7066|3717|2936|5395|5925|1956|2956|351|212|367|11200|545|5159|3265|5727|472|861|867|3815|4615|641|4297|5914|841|4683|5728|4953|27030|7431|1050|6223|29126|324|7099|2175|2261|596|8028|5156|3690|6790|4233|22976|2146|10456|2064|4595|2176|2040|5921|1991|4893|4692|2624|2308|2|613|4846|7015|3172|595|8915|2263|3064|8312|70…
228200		64840|2316|8517|117581|4010|57514|7475|7477|81029|54361|7471|89780|7305|8861|6720|2317|2263|4208|7380|2719|1482|4920|2261|1280|2187|54209|6910|7476|2260|1311|5076|1277|7473|2255|4507|2131|7040|6774|1281|2778|5885|324|5979|8675|2175|9939|4853|1674|9241|8200|8626|4625|25836|5307|1540|80790|9401|81839|6662|6929|6926|6473|7474|6422|6423|54751|7348|29775|8074|8323|675|6453|2152|2899|7157|83478|79155|8…
212360		51371|2200|730|5053|3744|5695|5694|727|5689|5693|8076|2201|4237|1191|4052|2006|5340|2199|1462|1634|2235|5691|3339|2706|10804|4653|4313|1277|7040|3852|811|650|1278|1828|1832|1824|1281|2778|732|3728|551|4000|3848|3853|2099|3857|3861|22|4041|1280|3981|7253|4853|1513|3077|118429|4049|3265|4982|10913|154|8878|1186|799|7421|3872|5741|3952|4763|4221|846|5727|64127|3662|8792|2629|673|65125|9451|1075|5604…
314380		64240|64241|1610|267012|2937|5133|7498|1356|538|3043|4353|8892|338|7957|351|3630|2645|212|6833|6567|3039|213|3767|1636|3074|1312|378884|6517|348|3155|1967|5428|8890|207|2954|29126|696|1535|5621|540|2|6927|487|1280|1409|4729|410|3119|3064|590|3651|1536|4760|11128|3667|8893|4547|1727|3708|9927|650|3073|5265|154|3990|22976|6010|6709|215|4846|3356|1130|8660|1277|2158|208|5328|2038|6521|859|642|9479|7…
127800		2332|9241|1277|860|3236|1075|4292|2778|4281|7040|4436|324|4359|5376|6399|3209|1311|57716|2260|8200|5781|2192|653|1959|9935|57532|9156|650|652|58526|1193|655|26747|23191|1514|5824|5087|51053|823|1280|5395|11043|3476|9877|5378|4437|27030|164656|23522|1821|5729|23161|25884|8087|2132|11277|5516|633|6101|4921|26999|5654|5192|4438|5830|5549|8443|1297|2131|5193|6678|1294|8540|54984|2252|2335|5190|865|56…
189100		594|593|1610|267012|5133|2706|10804|4359|5376|212|6519|29126|1634|84466|176|207|1285|5626|1277|4935|1278|2035|1287|26762|50615|3356|673|2153|4041|57716|1121|2719|5604|84062|1639|27185|5605|1814|675|3643|7490|1312|2626|6403|3123|374291|54507|6854|7248|3848|3845|3119|6647|6606|11005|1969|6949|4952|5269|65078|2697|65125|6708|3569|5630|5191|2206|3566|5631|4744|64127|6331|7849|27019|7439|1959|7941|268…
273150		122042|3640|79659|4359|5376|7380|3973|7157|367|2778|268|3972|269|2261|207|51626|23405|54903|2263|91147|4089|2260|5781|5648|675|7474|57697|285489|215|5728|7490|1583|6736|5913|860|867|5076|6794|176|4750|673|25782|4692|6654|1080|3815|5979|8915|5189|5604|5573|595|7428|2271|546|190|4210|2719|5605|51360|6657|23522|3845|2245|2623|2332|64324|6261|4221|3547|1760|4998|23594|4952|1588|7291|1028|6638|1131|17…
314600		1123|4041|2811|7422|5728|4222|2261|392255|596|3265|3845|4771|162417|2138|5308|7020|3872|3854|81839|6299|5077|19|1991|1234|2316|5096|5095|3209|57379|5456|9241|8200|64840|55116|26040|415|4000|5080|8517|445|5009|1373|8481|2201|2200|4338|10243|54507|875|4594|5075|23184|166785|383|7471|4552|2263|80199|6189|2317|2975|8074|435|6663|6794|3211|4359|8325|5376|658|3712|5626|7148|85358|367|22943|91304|6658|2…
309840		3356|627|1813|3064|5664|4952|1028|57502|64324|8910|6532|93664|9228|4716|5445|84838|4846|10425|1610|4908|8720|267012|10573|56899|9950|5133|54850|2316|5663|51552|54102|351|1742|4359|1756|5376|1814|6272|207|3765|4929|9378|55798|3763|1636|11153|25764|25763|6908|1312|4684|80333|29126|4904|9134|83464|4832|3897|2752|4000|4137|55851|8618|51107|1272|3708|5649|54413|2|22976|8898|642|213|23385|27185|1977|12…
209700		5781|340205|80739|114132|57292|89858|11006|29992|5777|7075|3903|945|151888|27036|9019|3821|887|114836|29990|847|9961|6504|4352|140885|27240|139716|3459|2206|5583|3977|7010|10817|2324|3635|634|6401|3953|1493|10253|624|780|5294|1441|5618|8471|9021|10818|3572|2690|55824|55907|2057|3454|2549|3566|1969|558|1003|3717|9846|6464|8660|1439|5156|2321|2885|5175|4915|1399|6777|392|3815|7852|3716|4216|4914|52…
311000		4534|5428|54545|6310|10381|6311|8106|54840|6622|4625|6620|3339|4287|1756|1760|6261|773|2629|6314|401|4763|1123|1103|56652|1890|594|593|1134|6742|1145|1144|3000|7003|5621|274|778|7276|4137|10196|3073|348|4620|5663|6609|1785|50484|3119|291|1140|2200|23435|10479|1716|4653|1146|1280|57010|8419|2201|3060|5660|4036|1277|7005|7004|1462|1297|2202|673|1289|7078|10265|1287|5604|84986|169522|1290|3920|5605|…
273390		1861|351|1636|22976|642|3356|3077|4846|2|5663|3856|4353|3875|3265|5071|323|5328|6653|2289|124583|1610|267012|1312|2733|2263|2261|2255|2099|5310|1896|5573|207|5979|163590|27348|8518|8626|7020|84062|27185|6854|23607|2896|65078|1814|4524|23780|1116|1356|79447|7036|11097|26|26471|115677|624|9631|5076|84078|4716|5445|6135|186|57554|7037|6159|567|51070|5045|334|10944|56899|10573|6622|7204|23385|4043|95…
609989		1280|1311|2261|4920|2200|2778|1277|1278|8074|3930|59341|1300|2317|5744|1301|860|3835|249|2201|6473|124583|4148|1299|176|1298|9939|3106|1387|5781|114548|486|8200|4998|4010|9365|3081|26229|5352|5251|1297|4146|8785|4099|7474|1281|4867|780|2535|7855|8076|4237|3549|5034|2263|8675|5573|2990|308|5191|4147|2335|7227|9451|9742|2252|4052|9935|132884|9053|7450|476|7045|5619|5654|1101|633|2006|3569|5745|4312…
239900		4359|10801|22948|4914|65125|26040|5428|410|5376|4287|1639|6647|1471|5630|4744|478|10558|6742|5621|57716|5071|4854|7276|1959|2548|3081|2717|9514|54984|55752|989|9517|23157|10890|6418|4735|127833|51298|5961|84986|1821|23623|1514|26580|19|5082|4741|9973|6950|80262|5824|10746|7957|720|378884|6310|23037|3212|4644|1161|1476|51099|367|2643|4758|2074|2316|1520|4747|7507|4001|2071|1130|1813|3735|2896|2617…
614670		2643|2778|4221|1644|3791|4846|2324|2308|5077|5081|84168|7066|773|10019|2099|7124|1909|2644|481|25837|10598|1499|7253|207|185|4953|2033|5729|23161|7157|6018|183|3690|324|1906|1889|8313|2261|4893|6790|595|7099|7290|5290|6401|5320|27030|7097|2623|5784|2784|701|7424|5795|8490|4352|118|4843|283|115677|5728|5744|2642|3569|55188|2243|182|2277|108|2022|2159|22895|2153|57514|9365|1890|4854|5929|3362|367|6…
614671		7915|18|181|4160|51738|5443|6833|3767|5697|6517|2645|3651|4760|6927|3172|154|56729|5468|6928|8431|7350|155|3667|208|3159|133522|4544|5770|472|8660|9479|2642|2820|9672|6934|10644|3990|6492|6611|7466|5167|7352|4161|5781|7428|19|2646|4159|434|595|860|4157|3764|284058|4852|8175|26033|4889|1149|5540|2692|4158|4914|2862|207|4887|4886|2693|1414|7337|2006|10060|11236|6239|389692|226|1610|2029|2778|9968|5…
603694		181|4160|4159|51738|5443|5697|3458|3431|3459|154|7350|155|5468|30835|8431|114609|133522|6347|9672|1154|6492|5167|7352|434|4161|6833|3767|3172|2645|4157|6517|3651|4760|5160|6927|3159|56729|3667|6928|5091|2908|208|4544|2642|8660|5770|9479|4729|2820|3990|6934|10644|7466|9365|1716|4852|4158|26033|4889|2692|1149|5540|3460|2862|2693|4887|4886|2778|59272|3125|2646|2255|10332|3764|4898|8175|3630|80199|42…
125260		3588|1524|282617|3586|5888|1234|6376|675|3107|3458|7157|3459|3455|79728|6356|8438|6347|6349|472|6348|7517|11200|3577|3561|7099|3566|207|30835|7251|5788|999|841|3845|3161|3811|580|5290|6387|8493|5245|4835|83990|9821|3587|50616|90226|282616|5889|1803|114131|1232|1238|5892|1230|3460|1231|3106|51554|22974|6351|3716|10332|3445|3442|3802|3806|3809|2532|672|2189|174|7124|1395|26003|11274|4312|2921|6372|…
223330		54903|2006|538|10516|2200|1289|1387|1277|5979|1290|5310|2717|91147|4016|51248|6649|2201|649|475|4237|50509|1356|1634|2668|8076|6690|1278|780|57062|2219|60681|4436|633|1281|2956|2263|4052|7380|2199|220164|2674|2260|3959|4018|4902|91179|2261|7046|6519|5925|7057|4292|3265|3064|2316|4069|2760|7048|4015|7042|4851|11200|675|8940|4893|4149|2255|7428|710|2131|3815|3912|4867|4281|445|5290|701|3845|4627|17…
145100		3845|3265|1387|5728|641|9770|23031|8036|2342|7156|2339|10235|5910|83593|5229|5892|3039|22983|7014|5294|5900|9961|5920|283|10125|221527|2038|115727|4292|23179|4599|51196|2237|326|57621|25833|4774|7486|23139|5908|3183|2177|8243|266747|5894|260425|10036|6014|3562|23463|4893|7158|9863|8315|54922|596|5888|6612|7157|7332|1114|1111|673|2633|11156|7013|54106|2033|6794|4763|3213|5863|51193|6117|6613|4603|…
603740		8074|5251|2778|1280|4313|1277|4000|5741|846|5191|6662|1758|4907|9365|5167|2263|2261|649|3973|90|5925|4041|1278|4038|154|9241|5744|64324|7421|5728|4488|60529|9056|1300|2176|1028|2688|4010|1387|249|176|7173|2131|5651|7067|4784|10847|4297|5781|2146|4692|2719|2690|7305|2245|545|22861|4952|4204|7849|7840|6638|1718|124583|2260|1311|7040|2316|54209|1281|4507|6774|8200|8675|2317|9939|4853|1674|7476|4625|…
601853		178|4803|4914|65125|378884|7124|2099|4771|1909|472|8518|51176|1123|4125|22986|5564|8643|1499|5727|1908|5921|127833|596|2316|7015|5465|6272|2332|4595|23623|8036|55806|3887|1041|149420|6310|627|367|7299|2632|5979|4804|2261|2668|595|9730|10746|7428|2|6311|6647|5189|6606|1639|429|4287|2074|4316|2670|5626|5781|1476|6314|51010|9255|5630|4744|64374|56623|7157|3458|8820|2720|2064|207|4758|6469|27352|6608…
598500		3710|50943|6927|3569|7466|26191|6310|6833|6908|217|2746|4137|2629|189|4204|1373|3295|126|1528|117156|1535|10725|1727|4688|1536|4589|2261|4729|5925|5428|240|3064|8820|3265|4719|3593|7157|5888|4726|7124|3845|154|3135|7356|3596|374291|675|6356|4694|1728|55750|10460|7941|5189|25915|617|4709|7040|51103|4723|207|1080|1716|472|841|79728|8438|11200|7517|8685|7251|999|5290|5245|580|3161|7226|8493|2108|210…
603744		5925|5979|4914|220164|23623|4902|2668|2674|54796|9984|10620|2444|53358|6619|6617|57786|286826|9321|8507|8805|3265|10818|2778|5929|10765|25759|4893|5108|79577|5573|2976|7253|51592|5728|84787|595|2675|10741|7157|7799|9950|182|25970|843|5245|367|8031|4803|7038|57498|8030|779|55816|672|5781|10933|9562|79930|3717|55715|55814|4292|5295|841|5716|4297|7375|5055|905|4436|9810|4145|1398|2064|10817|26013|11…
300484		1678|54903|64840|415|5727|2263|4000|2737|3265|2316|3845|4750|5573|10262|6949|5077|8517|2697|860|6197|5009|8481|56623|91147|26517|91304|50846|7475|51004|7547|7477|3549|6608|10528|6469|81029|8643|6567|8027|6906|4692|54361|2261|2719|367|9804|64399|9770|8074|1610|8915|6794|4222|9759|267012|675|7546|5781|546|2033|57062|7471|3815|2157|7157|5251|4851|89780|7545|4534|10682|2778|3064|2158|5925|2255|6736|8…
608905		1610|267012|54903|91147|5133|1524|7157|2033|1387|207|3717|3043|2130|5925|5888|675|1312|84100|1499|1258|3630|3039|472|720|841|3458|3684|6340|93986|6337|6338|1050|861|10585|4049|5972|11200|7124|999|1200|3107|1378|7040|6521|3815|7015|2040|5310|1385|3586|9516|5979|7428|10381|672|4149|6376|29126|7369|183|5311|7249|1411|6690|594|593|2668|3356|351|1186|3119|6513|3383|8028|5781|590|3299|27185|580|1649|40…
602612		4534|5428|6310|54545|10381|3339|6622|54840|8106|6311|4625|6620|4287|1756|1760|6261|773|2629|401|6314|56652|4763|1123|1103|1890|6690|4093|11330|2335|6742|2200|1294|1277|652|659|859|8291|5644|7040|7137|4000|5645|5080|3691|540|1289|4312|3655|1080|1290|3908|5156|23592|291|4952|2703|27031|5244|7555|8322|55612|84662|5352|10585|1280|4313|7003|2733|778|7136|1282|2201|10196|825|29954|1281|2316|2261|91179|…
602611		5447|2263|2261|3590|2737|2260|26128|652|183|7046|5972|5015|6497|5781|2316|7048|7291|185|5648|6774|1636|4488|27030|182|999|3845|5728|10225|6949|30062|338917|8200|6452|2175|2956|4998|64324|1947|164656|54880|6657|9401|1954|3589|5080|1415|1411|1414|2254|1387|631|1413|10585|54903|8419|91147|1417|10682|22930|1409|2248|2255|2736|9241|4284|8074|1420|4286|127343|2099|1280|1410|1557|1559|5817|1571|1544|492…
608906		1610|267012|54903|91147|5133|1524|7157|2033|1387|207|3717|3043|2130|5925|5888|675|1312|84100|1499|1258|3630|3039|472|720|841|3458|3684|6340|93986|6337|6338|1050|861|10585|4049|5972|11200|7124|999|1200|3107|1378|7040|6521|3815|7015|2040|5310|1385|3586|9516|5979|7428|10381|672|4149|6376|29126|7369|183|5311|7249|1411|6690|594|593|2668|3356|351|1186|3119|6513|3383|8028|5781|590|3299|27185|580|1649|40…
602340		6926|2697|9451|1075|27352|5611|1514|2702|823|2700|1965|4780|4856|3257|3309|5598|5959|6017|3551|1453|6271|7082|5961|1471|114902|3075|24|7299|89781|3320|338|3078|629|1280|25980|1406|5654|6121|5080|7431|4935|7078|7337|7003|324|5582|3920|2202|1906|1462|717|6103|348|7020|5728|1121|6010|4016|10878|5076|1445|2074|8754|10210|59338|7439|4204|5581|1001|4125|857|56623|6247|5579|5612|1258|5595|4771|7306|5578…
608903		1610|267012|54903|91147|5133|1524|3043|7157|84100|5888|2033|93986|6340|1387|675|3039|2130|207|6338|4049|6337|1200|1312|720|6376|29126|2040|5925|1258|7369|472|9516|10381|3630|1378|7124|7015|3717|3458|1050|3107|861|2668|5972|8028|841|1411|3119|183|590|3684|5979|3299|11200|3356|6513|5311|999|51008|79728|1649|6521|5310|3815|8438|4149|1385|8301|7249|7517|4692|7428|2994|1535|84623|859|7248|7251|3383|26…
611955		367|1312|675|11200|5728|1316|999|3732|3092|8379|4601|463|4481|1636|9516|6833|79728|3767|6927|6517|5310|3667|2645|7428|7157|55937|3651|4760|5468|3172|23309|3159|5465|6928|11236|208|56729|5770|4544|8660|5092|1499|6934|9479|2642|1952|7466|23031|4968|2820|3990|7979|10644|841|5167|9126|4360|55081|4149|79872|3303|22803|8312|22981|324|9314|80198|183|146845|93185|4233|3108|3109|51176|4927|10401|5290|5690…
603587		5781|8643|5727|1499|5921|596|2316|8036|51176|7015|5465|2332|4595|55806|3887|1041|340205|80739|114132|57292|89858|5777|11006|29992|7075|3903|945|151888|27036|9019|6608|3821|3845|887|114836|9961|50846|3549|29990|847|6504|5728|24|2263|5604|673|4352|727|6469|5605|472|735|140885|23385|641|2312|5339|2175|9051|4221|27240|3849|5009|1893|3643|139716|2206|3081|3459|5583|7010|3977|2324|10817|634|3635|6401|5…
180360		54903|91147|6690|11330|84100|6469|5727|7299|5644|4222|5077|2130|2737|7040|5080|6496|4647|2261|1387|285489|6340|2263|6338|1280|2138|5732|2778|5621|4286|5913|4920|10436|2736|5645|2022|4281|5573|5648|10847|5781|8820|3691|2316|7291|94|10371|3643|6103|3106|2677|3655|1906|9241|1080|3119|2245|22954|123016|585|197131|6949|4591|2074|1053|7227|2697|5191|546|1760|6925|1301|8085|1947|3117|54880|27019|78987|5…
120040		4627|443|10083|124590|51168|4088|5925|152137|7466|10518|7284|8736|10398|5016|9172|64072|9332|257629|4607|4647|4628|523|25861|7273|6275|4221|6779|6310|7852|84164|3784|595|8975|6311|7428|8476|1280|6840|4287|2706|2138|491|10804|1287|3766|2902|3692|10156|4654|6189|4038|9444|58503|8085|5777|5251|1158|57689|859|8022|1535|3736|1277|4771|4625|773|2059|4668|55591|291|10461|7128|7399|83715|7403|2707|1687|2…
603588		2492|1540|5324|2488|2868|26060|6281|23586|2870|407|208|7150|6233|7311|7316|84231|23468|10293|156|821|1082|7314|1081|7704|10971|7428|335|720|6927|3838|3710|11236|6928|50943|7051|355|4069|3569|356|55024|4221|2022|2243|779|2213|2255|11277|4968|26191|1773|624|51094|8517|7189|4088|57506|7186|283248|94233|6039|3973|6010|3300|55198|55683|1241|2652|8562|53339|5957|55775|310|10725|93659|9219|801|55503|569…
603589		7157|2064|7276|3417|9365|5950|3480|11244|4585|6487|177|83442|5286|55|387082|7314|10913|4487|8626|54206|128178|2263|2261|685|1896|3189|5083|2316|51608|780|11128|6469|5287|2255|5077|4867|5308|2697|3759|63917|335|6121|8313|182|468|1749|4054|1718|64324|4140|8085|51246|80204|56950|8481|23314|9401|9796|132884|1610|8518|5781|3339|267012|1950|26469|54903|91147|4145|10585|7443|7184|1107|5557|7039|9638|195…
611284		1861|1356|60|163590|27348|7957|378884|4353|4758|176|3339|5376|367|7276|1639|6647|1476|5630|4744|3425|538|9852|178|2520|57554|7915|26580|4057|5624|240|27247|23529|9244|18|2720|5476|3073|4589|117156|5888|2617|54822|6622|4312|1630|4359|3043|57679|5265|3593|3162|285489|7124|7356|3784|4643|7115|1265|25802|10694|7118|3135|154|3717|4137|3596|6356|472|11213|6336|7941|3077|8915|4771|375790|6390|4287|2896|…
240000		5631|7498|5635|696|3106|3105|4338|10243|7369|3251|189|5009|353|51324|26003|5634|387082|3107|594|593|2936|10483|27304|629|3078|4000|348|2743|335|717|4317|9804|56952|10878|6928|6133|11269|10859|229|59338|2538|249|4049|5961|10288|24|5265|56474|5830|5133|162417|5444|4729|23229|3812|596|567|1719|3690|2243|6794|1121|9627|5728|6690|3813|4069|286|3135|3811|4719|1756|1281|4100|1291|4726|1244|6957|11216|23…
130090		7498|3000|696|2006|538|7046|10516|2200|1277|1289|7048|1278|2022|92344|1281|1291|1290|1292|2316|7148|1293|23545|649|2978|2981|2979|4016|7450|50509|2201|51248|2335|57410|6649|94|4313|1634|5825|475|1280|4089|5627|7423|4093|2153|8074|2252|4237|659|3959|2677|7428|8787|657|25898|5781|7157|1294|720|60681|729|207|4615|1356|7010|4627|3981|7057|780|11235|3662|3914|4210|1639|3930|1636|595|5290|6647|5630|843…
613089		5784|3569|2147|2153|4846|241|3717|4547|5583|1756|3791|2324|5921|5290|84168|240|1496|22915|115677|8475|5744|5627|5624|3570|51070|8858|7184|338|2159|7424|8574|3572|185|2158|2277|9002|6456|5781|2677|1910|7056|3053|627|7082|729|5525|2243|5269|2157|2814|5239|1361|1511|3728|624|137868|999|15|2151|1610|1991|12|5104|6774|4836|5271|267012|207|259|2162|23406|56998|3083|462|3356|2160|80199|811|4040|93664|54…
312500		2815|2812|3075|5627|2153|718|5624|720|2811|6786|3078|4210|81027|348|10878|3674|841|3690|355|4627|3757|9939|11093|356|7454|1636|23474|91949|2629|3043|2071|84920|213|1991|3350|9244|695|5376|404672|3977|2068|7132|10801|8517|7337|4692|5979|538|114548|6347|4914|7248|11277|1896|2213|6261|5133|29851|5903|5696|55024|1536|336|25836|6331|477|26191|8792|6638|4204|1773|4200|4598|2108|2109|5993|2670|8625|5994…
124100		30835|210|10332|3385|3384|3684|215|659|634|710|2200|8518|2623|4594|10682|166785|4867|27130|6521|1287|189|84650|225|5825|5925|3075|779|7428|472|8517|1736|701|595|641|2175|3251|7454|9401|335|3078|3681|3689|5428|6261|5824|4478|4680|1088|2243|4069|10878|7490|50484|1610|7369|11093|5837|3683|116085|5230|3145|267012|2539|353|7430|10747|716|718|5962|715|5648|207|3240|2201|8076|2006|4237|93973|220388|1372…
201550		5096|5095|1134|5133|6310|4359|5376|1610|4593|2720|93986|1387|4758|26276|267012|367|5428|84466|63894|8892|1146|1145|10558|9378|5663|5781|3265|2200|51008|4137|8443|4281|1294|10801|3815|8106|57716|8518|5156|6567|3845|7879|285489|9968|23636|1959|4312|8890|1760|1288|29126|8241|1967|6390|6949|6663|1144|5913|6709|215|10397|478|25836|410|8898|11128|8139|540|8893|4001|9782|472|7157|2548|4481|7015|3981|511…
261590		4000|2815|2812|6833|3767|2811|6517|2645|3651|4760|335|6927|56729|6928|208|3159|5468|4544|3172|1557|3667|5770|9479|2820|2642|8660|10644|3990|6934|7466|5167|8187|26502|26092|9816|242|64949|201294|7703|2646|3764|4001|23345|239|8175|7112|5447|2010|1950|64175|1414|1621|10060|1585|6720|6239|226|389692|1584|2029|5093|2641|839|63935|2316|3939|3184|338|84279|2353|6908|834|5208|720|8542|6514|387082|4137|10…
240950		122042|3640|8443|2798|2071|367|2488|2099|404672|3972|2068|57120|2261|2516|338|215|1991|7337|5781|1080|7040|2175|6794|8915|3064|2162|5573|1636|64324|3815|2332|6795|1588|1760|1028|4204|117144|27019|3730|50511|8287|2796|54903|91147|6019|3973|2778|7157|4920|7474|2492|84100|8540|2176|2153|1584|1387|1499|2692|472|2131|6303|4000|7252|1081|2260|650|2157|190|5241|701|51360|6736|3952|4692|3643|8022|4233|84…
166230		1277|1278|4982|2638|1075|1747|10484|2263|2260|4000|80781|10225|4488|1947|649|7450|2261|9919|10427|5817|1289|1514|1280|50509|9632|2200|2201|1290|2335|1513|2252|7045|4041|7057|92344|871|823|6774|60681|2395|59341|8743|5479|6678|2253|2254|8817|2250|2251|8822|3673|5745|5176|5129|8074|2248|64175|9321|249|633|4313|8029|1634|5352|3678|2249|948|2239|8741|22918|5034|1294|164656|4060|2264|2255|4318|10169|71…
200170		26580|2778|3643|2263|2261|5346|3265|6755|472|9049|64324|1861|1028|1588|5428|7840|487|367|181|4160|5257|5573|2719|1756|4287|2690|1282|5443|4175|270|51738|4221|9217|6329|5837|2688|5230|2645|10686|5255|2696|2717|1180|55850|85027|55266|6833|3480|3767|3630|6517|3667|155|2642|8660|5697|154|3651|6927|4760|3172|5167|5468|5770|8431|5728|56729|6928|7350|208|9365|3159|4544|4023|133522|1760|9479|2395|9672|45…
227000		8029|5376|81693|2539|9935|2099|3914|2697|9451|55612|1075|4359|215|3918|3909|2694|3077|1308|8106|650|3691|2263|3064|2332|1161|3908|10804|2255|6331|3868|3853|229|7291|249|5824|10617|7356|225|5825|2706|7157|7018|2638|649|387082|5925|4297|5914|7036|11200|6606|3958|1728|10196|5243|7399|821|1373|83706|84260|3725|213|873|54984|1294|4036|3921|6732|3898|3852|27089|2074|7037|7306|1292|3043|79939|3105|64840…
604901		26276|64240|64241|335|63894|4853|1482|5265|182|7040|4069|427|1080|5244|8647|2243|3930|23414|2627|4598|336|6833|19|91147|3767|570|215|5193|6517|5406|7173|6927|2645|3651|4760|22|3667|3949|5314|3064|5824|51008|3172|5468|2235|3159|5189|208|6928|324|3700|8660|5770|56729|4544|2690|4547|9479|9414|3990|1760|6010|2053|6934|2642|2652|2820|5956|2629|3295|54903|10842|10644|7466|4481|6794|5167|10456|5836|1807…
609515		3257|7380|335|3000|778|4653|5959|26128|6469|24|5727|2979|5080|1387|7045|10558|7299|89781|1280|2263|3060|2200|60|4089|83552|4286|2316|1409|1462|4208|1277|6017|7490|71|4036|348|4000|5308|675|5189|4359|8671|4771|2160|59|4692|7248|4935|4069|5573|5077|5076|7078|2719|4016|10002|5728|2697|2243|182|11277|23424|4952|5979|114902|4157|10133|8546|1910|64127|5339|54880|4758|4763|6949|875|5961|1406|169792|8322…
121390		1134|1146|1144|2733|5476|2006|5644|3040|2632|24|6223|1280|1277|285489|5651|5741|1278|2821|710|5913|3265|213|5745|3039|673|4000|445|2719|2990|7078|5604|3845|7428|9939|284119|2161|5605|3930|846|595|8291|1760|197131|114548|4868|1536|4591|1028|2623|6710|2629|6331|64324|8481|146059|56945|124583|2720|22930|1145|11005|1634|11097|7045|25782|4758|1409|5080|4313|4653|5340|652|64840|7380|427|4593|6609|4016|…
106500		3106|3105|10859|3812|10288|3813|3811|4100|6957|567|6955|925|3824|1435|4103|7913|79139|6892|3135|3134|2923|334|3107|7381|10134|3133|821|6964|5573|917|7305|915|7306|3043|3123|55729|6559|3822|6714|5696|64840|2064|3823|54471|3852|6890|284307|720|4014|673|5604|735|6891|5605|7314|26191|114548|2213|3845|64127|641|3939|55024|9401|3858|1773|11277|9733|5009|912|2707|4598|909|913|3821|11074|1018|50852|7299|…
191520		4292|2131|4436|5573|5781|2132|9156|10131|5395|4149|641|11227|9877|5378|4437|5979|7428|27030|2668|7157|472|6927|207|11236|6928|5728|4830|2022|595|4438|23095|4968|84281|54345|6390|2717|8930|2956|9465|122786|11277|5613|2261|8852|1280|2260|8243|3107|5885|11200|22888|2778|1639|580|324|860|5745|11216|2200|545|1301|6647|5982|5575|5630|7227|4744|8074|4763|11215|124583|7040|8165|5883|10564|5111|5727|538|4…
247410		5649|5781|2324|4668|5784|8517|2624|54345|3832|5184|2201|2200|1280|7450|1277|859|2316|6910|1289|1756|4625|1312|5310|2332|7253|1290|7048|1760|291|4763|6530|2717|1610|267012|80199|1482|2778|8074|56142|6519|79363|6774|207|2792|5626|846|540|3356|4297|1814|84062|5741|5144|27185|5573|65078|6854|6347|2627|8085|2625|3032|6905|284058|81839|668|9365|4524|23780|326|1116|649|5251|8076|4237|1496|57158|11093|20…
305200		3356|217|2562|4200|126|3053|26229|538|10516|1289|1277|2200|1290|23545|1356|4716|5445|55855|540|2157|629|5265|2108|2109|650|3077|3078|717|348|2495|10573|56899|2395|10878|475|10564|59338|51248|8655|1610|9495|649|6649|267012|4594|2752|1280|4832|54978|4016|2147|1511|1991|1281|594|593|3043|3336|50509|718|2990|7040|3265|7450|2006|8665|335|57192|1300|4353|3074|166785|3329|5428|5199|3425|9266|590|207|123…
613558		570|9414|23657|1610|65266|267012|6520|2703|10686|7490|65125|9076|63894|57530|7082|83700|1312|1636|282617|1234|3458|5788|207|351|23513|22976|3356|642|4846|3077|6908|4297|2|3064|84062|27185|4353|6854|5728|1814|4137|323|65078|51176|2623|5328|2629|6653|4524|23780|126|1116|26276|4950|6294|1495|26|2035|30011|1365|1950|9056|8140|56301|486|3588|23428|79850|6559|9075|4284|1499|7157|7532|1364|7534|7529|203…
162020		4803|1906|2623|9244|23529|2|1610|4914|22986|10558|267012|4846|351|1636|8805|22976|4915|5108|51592|5979|6908|642|3077|4953|5573|4353|5328|323|207|1499|6653|8031|9950|2033|5621|8030|7157|324|2778|1908|8313|2261|7099|4893|3784|6790|8518|6755|5290|11200|7097|5320|7276|595|701|5071|27030|3119|1312|9049|627|5795|1889|6331|1910|2538|9365|2668|3064|3356|1137|429|27185|65078|3792|84062|6854|9568|1814|9517…
603047		54507|2200|778|6935|57010|7003|5076|59277|8076|2201|65989|4237|23549|4052|8576|3000|117144|2006|10539|629|717|348|7045|10253|3078|10878|7248|5322|59338|4763|6247|1462|2199|1634|2275|5359|1508|3339|10174|4653|83755|811|9686|245806|6423|718|4625|51442|5199|1953|2978|2981|4207|2979|22976|4208|10589|1285|2192|1488|5648|633|8787|57019|183|7490|4147|1487|5321|2335|3929|3075|7005|9479|1286|10413|727|298…
185900		2778|8675|1028|3239|124583|143187|2737|2263|2261|5447|183|5972|2260|185|7291|5781|1636|7046|3857|4488|2706|11311|1954|2642|5729|23161|7048|4014|5914|3848|5728|3119|6949|7507|6997|3849|3868|3117|1075|8674|54850|9341|10228|55188|108|155|4211|4929|3362|3972|9134|1596|2033|112|90|111|1499|7547|554|7157|4846|207|10558|9517|351|3973|4090|2792|4552|4353|5739|2516|4487|672|2626|1356|4953|10804|7265|5782|…
227310		3998|5624|90411|2157|2147|2677|2153|5627|7056|10544|5328|2158|2162|5269|2159|5104|1356|2161|3026|5196|4524|2243|5327|5054|2645|6833|3767|6517|3630|5265|183|3273|1280|3162|3651|4760|6927|2244|462|3690|4312|6403|3053|56729|6928|4846|3667|2155|1636|4544|241|208|3159|5468|3172|8660|5770|9479|5340|3990|2642|2820|6934|5583|10644|7466|5167|3717|1559|875|2160|725|22915|8475|2811|7450|433|2266|5345|710|21…
205700		5265|1280|2147|2159|7450|2022|4627|94|7043|215|650|4607|859|1756|4000|6005|4625|6786|6868|729|291|3981|3077|657|4089|4210|356|355|841|2038|843|5728|3107|4591|3662|2629|720|5551|8438|3106|717|3586|3123|4261|51744|64127|2213|55024|11277|6583|26191|11093|1773|2994|5624|710|57620|2161|1378|114548|6521|3075|2811|3043|7124|7040|3426|10483|225|960|2243|5825|43|4615|114609|2157|727|948|51009|91319|7042|3…
205250		58|7170|859|4625|1292|59341|1291|291|3508|1293|2548|1822|4287|8905|2717|7915|26580|7957|378884|18|367|5825|3073|54822|1639|5888|2617|6647|1476|1630|5630|4744|57679|57158|351|7005|7004|9053|10105|3912|348|5621|410|55850|85027|55266|6622|2|2896|1760|5663|6620|4359|4137|22976|9852|4846|25978|642|3077|5728|1636|4353|8139|5328|9445|178|29767|323|51691|2623|2629|6653|7111|7555|7003|1264|84986|4313|5586…
128600		2263|1280|1462|8241|2316|2261|1301|2255|176|9343|6662|5053|5189|2201|2245|1896|6949|1028|64324|7291|3239|5190|780|10528|2248|26|8074|2200|5443|220108|9313|2254|10913|2253|8822|8817|2250|2251|4327|60401|2252|9844|9510|58155|8076|2249|2260|7143|84838|1101|6375|1404|4237|776|2264|11096|10094|6364|7130|5045|4809|54850|1299|4052|149483|3202|140890|2199|2192|1311|84171|2006|2246|2043|10585|4312|51280|1…
250700		3043|1727|2936|8802|3048|3425|2876|1528|3039|212|4951|2821|2539|8801|51714|8803|3050|3040|6319|1543|1586|54205|54625|64219|537|4356|5959|5447|3240|57132|6017|27|4935|2778|5925|1535|9056|7068|5961|25836|641|189|7080|1200|1536|1180|3420|270|6010|4673|6331|1588|9380|267|1718|51181|5876|3046|4090|5995|1368|5728|4828|51327|25|387082|6094|51279|1557|1559|283|1571|1544|3486|6520|27035|3421|3419|1258|462…
203600		5428|3786|6326|3785|4338|2719|7372|10243|1509|7248|7249|6812|9990|6709|3458|2290|4613|501|8481|112476|132158|4693|6742|6330|9132|10682|7477|2706|10602|64840|10804|1476|3914|27304|2071|367|3909|2743|84650|3918|3630|3265|404672|2068|4000|27347|7957|3845|472|3691|9400|9943|6303|6133|1308|8036|3778|5654|7421|3815|378884|8517|2697|1896|6469|2316|51360|8912|3891|1736|55160|54453|8626|55806|5191|7227|11…
300064		4593|10585|10682|285489|5913|5080|2033|1387|2737|5727|29954|6469|8443|10483|7136|54903|1145|10484|652|6497|60|207|1140|2936|51176|2316|2778|4920|1280|3265|2736|6496|2146|26128|84650|1910|1908|860|4784|2263|1277|5308|7253|2668|2138|6833|4853|4000|7048|7140|7341|551|5979|2773|3759|1462|4683|6794|215|2200|2022|60529|545|673|4297|30062|7314|5604|182|2317|5728|429|1297|5189|4041|1789|324|6654|7291|108…
107410		710|3998|5624|351|8074|2|22976|4353|348|7040|642|5328|3077|4846|5663|1636|1080|323|6653|9365|6690|90411|5644|11330|5265|5645|2157|4292|650|1161|3507|1356|3856|3875|4436|2147|5251|716|10747|5327|5648|715|2153|6403|11005|5269|7036|10544|79447|6401|7056|5651|140767|5340|5627|5104|717|336|10516|5054|4312|3162|2200|2677|1991|26471|1312|1277|1280|1906|182|462|7167|115677|2690|5274|8517|629|2220|1756|30…
202550		23529|9244|4758|3073|5621|3784|1910|8518|7276|3119|5071|4914|1271|2760|5476|2720|54903|91147|1908|84100|1906|26128|2668|9992|3897|5979|1889|627|6663|1387|3118|51360|429|2316|3815|4830|22954|123016|585|10262|2245|23095|23704|3753|583|9839|8195|1909|4846|4359|5376|5781|4978|6310|4647|10558|64072|3074|6311|4340|1804|4685|79033|8745|4045|2099|3630|9927|972|1959|596|23623|5950|5728|4287|57716|7124|468…
601195		3569|5744|3594|3593|1535|3570|4688|1536|3459|3460|959|915|212|916|6772|5788|3458|3575|659|1356|3077|650|5265|5189|6456|3572|3431|3073|617|4153|4159|3123|30835|6347|114609|1154|2937|8803|3595|7704|7036|51561|629|27035|2954|717|4729|4689|2760|348|5190|149233|4018|5376|1130|4353|1727|5573|922|1756|2488|3078|10878|875|59338|2876|2539|6957|3514|30061|57817|3081|3717|26580|5133|1524|1234|3043|3592|538|…
134400		2147|2159|2677|2155|2158|3998|2243|2153|2244|2160|3674|3818|90411|462|5624|3690|5627|8517|5340|2162|5327|2157|7450|5328|2811|8858|4018|2161|5277|3273|3053|1277|3026|4846|3717|3667|5104|4016|875|7428|6794|4524|1559|5053|595|2266|5269|8475|5345|2152|3827|3249|7056|207|3082|7980|22915|1282|350|3083|710|811|51156|4259|4811|725|2165|718|7057|84992|730|5653|11093|1991|7040|629|5271|10558|632|5283|1137|…
218300		8074|5251|3043|2778|6521|324|846|4221|7421|1758|4763|1175|9365|51714|2261|5133|3050|760|2263|3040|3048|22950|55300|3039|28962|29126|3075|1311|1186|55811|3856|2131|4867|1280|3875|2200|50617|5729|23161|3119|860|3123|3240|1896|4952|6101|1300|525|762|1184|3689|1513|4507|7040|4010|249|2155|8600|596|10456|4041|4982|5745|4038|2642|8792|7454|2074|6905|64324|9842|1028|23592|1747|6005|1718|124583|160|55188…
101840		2706|10804|3852|3857|3861|3848|1828|7046|2312|3868|3849|5728|3858|103|9733|79092|1075|4598|1041|79719|7852|1596|2125|84260|10558|207|2263|9939|7879|9241|65125|2697|8200|5046|5317|3832|3236|5184|2705|242|1824|667|3069|5318|25818|1832|11187|9517|794|8663|23031|9129|8915|1514|857|3728|239|10971|4014|4153|1823|6707|3039|2130|2161|10921|9319|1829|4088|3713|8717|6700|170680|823|7514|84466|3853|3875|229…
520000		4729|4719|4694|4726|25915|4709|51103|4723|3431|4191|2804|3043|2645|6833|3039|3767|3757|3630|6517|3643|3651|58|27257|4760|6927|5213|509|4000|56729|3077|6928|3667|1277|3710|1289|7170|3159|50943|208|5468|3172|2200|6403|4544|5770|5167|8660|9479|1290|1493|4547|2642|2820|3990|3569|6934|10644|26191|7466|2261|3048|4110|2271|351|859|2|5091|22976|2130|642|2159|4846|4353|5328|1636|4625|2646|291|323|3064|546…
112300		3914|3918|3909|2706|1308|3691|5781|9241|51176|10804|649|23529|9244|7957|378884|2632|1294|7040|4914|3861|4487|1080|23385|1896|8626|1476|9733|8481|4598|3898|6926|2717|653|2705|79939|667|9635|9852|178|5226|1271|652|655|650|1179|1044|4811|7057|5339|2199|3655|60529|27247|6383|2064|5327|857|657|10189|5493|239|80199|6310|2324|1956|3791|4089|1282|5308|1277|22883|5340|7157|57045|860|5156|367|1832|3815|864…
601668		2706|10804|10913|2263|8074|3914|4920|5727|128178|7474|2261|6469|3918|2248|4487|1896|1387|3909|2006|3590|64840|5080|2316|1277|5083|4867|6496|2255|11128|5781|4000|5077|2317|324|3265|1278|7314|1308|3691|5745|8313|92344|4208|760|3759|4038|8517|5573|4914|182|860|5116|3845|4982|1749|5308|9313|7248|6949|8626|2697|4998|2638|81607|3853|4054|197131|3868|64324|29123|54880|1028|8085|10084|6657|8481|1001|9622…
267480		3043|2668|5979|5265|58|627|429|1908|27019|2717|3356|8557|2289|181|4160|3039|2261|51738|5443|6331|3198|5697|4846|154|2675|51714|2674|7350|155|5468|8431|3257|6261|2022|9968|5308|9672|133522|6492|5167|7352|63973|3050|2623|4684|4902|89781|3048|3040|7249|4692|7248|7015|2629|5048|6638|4161|3792|1910|3240|4159|434|51009|91319|4908|1510|1909|4157|8720|1215|4852|220164|4716|5445|25818|93664|4320|4312|537|…
604830		9533|51082|5727|2263|4000|2316|4853|3759|5573|10262|6949|2773|1513|5728|5077|2697|1501|8481|9343|6299|10528|6608|50846|3549|6469|8643|6317|2261|4793|4222|64425|182|84281|64399|3955|10992|2255|23031|8074|9747|8187|26502|776|2254|3773|3764|4242|10094|2260|26039|27352|66008|54462|8859|5275|2253|8822|8817|2250|2251|3767|4223|2702|2248|4830|26092|9816|9465|9863|242|55534|2249|5664|7486|28514|64949|230…
278900		3119|3117|6523|4548|3118|972|270|7040|1080|5631|3251|6888|2592|2539|51181|1180|3630|3303|8655|920|6456|333|4620|7088|3113|8722|3115|9094|56952|5635|55791|3108|10479|387082|3109|51324|9319|55093|3122|51691|5476|912|11244|26003|2720|4758|4282|2645|9498|9497|2219|80331|2331|114990|84817|7157|7042|3696|427|651|5660|79139|1514|8425|6609|7431|5634|1499|1805|2908|410|336|2033|4915|57574|4953|2629|960|32…
300113		3981|720|4068|695|4609|55024|2213|3662|11277|613|26191|1773|4615|79840|10592|719|7157|57823|200558|27202|729|3709|843|2629|5551|8438|336|8832|1378|4061|7518|4063|1471|6504|114836|10051|9918|5591|640|639|4067|51311|59|25998|79837|718|3708|117157|90410|8464|84864|57650|4436|9546|8395|6689|2288|325|1401|4683|10265|7409|916|545|919|3932|2533|4773|594|593|3636|2885|6778|71|7535|5777|84875|123920|472|1…
122550		10682|84650|80199|6340|4953|6338|6337|1499|2033|2099|7157|324|183|2261|2908|8313|207|7099|4893|3356|6790|7097|3172|5290|5320|595|27030|701|5795|9049|113263|4547|2289|79363|3586|3459|3106|720|1409|859|3123|291|5803|4625|6347|4261|11277|51744|2213|55024|6583|26191|81839|1773|3594|3593|3460|6772|920|472|1161|3689|7421|3588|1789|7454|4947|10133|3251|5243|326|4594|1524|3458|4946|6339|6310|3811|6927|22…
176690		3736|3785|23704|5621|79365|2562|15|3786|5732|2071|3596|3566|26762|50615|6403|6774|404672|7941|351|11005|2068|2206|4000|348|2072|92344|7486|2|7015|6622|805|808|5663|22976|4137|3784|6620|23545|10425|6908|642|4846|3077|9365|5328|8805|4353|323|1636|2896|3119|6314|5573|5108|3265|2629|641|6653|51592|4893|1739|5728|126|7020|8031|7046|2316|9950|8030|9401|9562|6469|5340|1742|7048|2260|2332|860|335|5745|28…
251945		2108|2109|117156|4589|4729|240|3593|4719|5888|3064|7124|7356|3135|3596|374291|154|675|6356|4694|1728|55750|4726|7157|7941|25915|4709|617|51103|4723|79728|8438|472|5189|7517|11200|8685|207|7251|999|841|3845|580|3161|5290|8493|5245|4835|83990|9821|8820|54840|7381|27089|54902|3431|92304|4191|5190|241|3347|7915|5889|3594|55716|4535|5626|3595|2804|79623|3598|5892|55568|23406|149420|50484|79695|3592|18…
271520		2737|7547|2263|2187|10653|1134|4281|7476|8573|1910|9968|197131|4613|3239|6299|8195|6926|10585|1146|1144|2733|54903|7380|2255|2261|29954|1280|1294|2720|367|538|1277|3073|2108|2109|1756|2990|3630|4312|1278|5048|5979|9939|168667|8518|3897|5076|3930|64324|1028|1536|2629|875|5009|3145|54101|668|4125|6473|56623|5053|91147|7348|80233|3699|1145|1610|267012|11097|8074|3914|4846|3918|58526|2152|1908|7855|1…
269800		2937|22930|6567|5428|2954|5160|2668|383|6469|2571|5979|5624|5663|9179|472|627|429|1908|23431|4860|7436|11277|5903|6496|3251|10084|91851|546|2018|445|5354|4204|6697|23189|2539|57679|2639|23335|6742|6906|54704|351|2153|384|7157|4846|6445|1280|2|4353|213|4851|3043|859|4854|23636|7273|4507|1409|3952|4627|367|7486|25782|8291|5265|3105|3064|22976|8802|3106|3981|1291|642|1756|1066|3077|2064|5328|4692|40…
609052		1280|551|4041|1277|2099|367|1278|9820|799|9742|2690|7421|8572|1311|1281|538|2778|2261|2719|4982|1300|4853|8792|4010|249|23184|553|1951|552|26259|554|5021|84817|7057|7045|6678|1291|2252|8325|1101|22943|2689|10267|7471|7450|2335|1297|10268|633|5118|5034|5549|5365|1299|50509|114928|5654|64840|4153|4099|9978|3674|4921|64324|51248|3673|7477|3339|84171|308|948|1634|22918|5781|4318|2316|84466|475|207|20…
107700		590|2159|10801|7099|5376|8292|4953|4359|1499|7097|4089|324|8313|4893|2033|2261|7157|4068|6790|207|6794|5320|5290|27030|701|595|657|5795|55752|989|23157|10890|51156|4259|50507|3586|4735|4947|1289|4210|23643|51744|1277|3123|5310|4261|5824|1290|1536|8475|6583|26191|3006|4946|1673|4593|245812|2572|2155|7100|2152|2677|7096|2153|5627|5271|43|5269|821|929|5564|59307|4438|54476|2157|350|54984|7184|4615|7…
609055		10558|9517|8795|5728|3621|8793|23031|8743|19|8567|8797|3039|841|3043|22983|7157|1728|3048|9961|283|1499|8717|60|84312|112597|596|6908|324|7099|4137|8312|8837|4233|5947|2629|5290|6513|8772|8737|55929|126|23139|5931|55257|260425|8819|9863|25855|1200|5928|7332|1114|1509|6794|2896|537|80331|3066|9351|25942|9368|55187|2810|10813|51714|3065|5499|8850|10980|5660|7533|7531|367|1459|1739|143|207|10971|582…
123550		720|3689|55024|2213|11277|1773|26191|338|3981|4615|7157|3662|719|27202|3709|336|1378|729|3107|843|4061|2629|5551|8438|717|3106|3586|3123|1471|51744|4261|64127|6583|8875|11082|2526|718|7450|59|90410|11093|3708|9601|55176|335|710|3687|5624|4436|2208|3681|4067|2161|79840|325|1401|10592|114548|919|640|4547|545|4683|3990|5591|916|3636|7087|10666|71|200558|727|3384|3385|3240|3684|3386|695|3383|929|341|…
131430		1130|3689|5732|3596|6403|50615|3566|26762|6774|11005|2206|3785|7941|8220|63875|2235|23154|116840|8875|11082|85406|710|2526|22|1369|64218|720|4882|59067|717|5336|5630|11277|1639|2161|6647|2213|114548|9536|4744|55024|26191|3681|1773|6299|3687|2208|9968|4670|3717|1991|5644|5737|117156|3240|7087|3598|7852|10666|3384|3135|3593|3385|4352|7124|4589|4292|3684|4436|4627|5156|3386|7066|7157|5277|2532|10456…
608585		1610|267012|3356|84062|207|1312|27185|6854|65078|65125|1814|4524|161582|23780|1116|26|8224|202333|1636|4716|5445|9516|9722|285025|84816|51691|127833|84894|10573|56899|2245|63915|54102|6853|4099|26146|22803|26580|1134|10273|1785|10746|57142|85359|4130|4832|2752|23647|8667|57731|23413|4804|1933|22809|367|1145|23345|4359|6683|5728|3303|11113|1837|56479|9319|51225|1838|26258|4215|2037|81565|1144|1171…
609500		178|51422|3920|2548|378884|4534|5564|54545|5476|215|5565|5571|3425|2538|5256|4758|3257|4175|100|4645|5837|7841|6476|5184|9179|89781|2720|3107|7345|6609|1756|8546|2629|950|5156|3815|5826|6813|6390|4687|5562|225|5825|4701|5563|5824|3783|4356|427|5660|2308|10368|1176|1114|2159|1292|84676|6271|7957|4093|4607|3802|3806|3809|1499|2632|7157|7781|10239|136|54675|410|5236|324|51669|4233|79005|841|6261|400…
123557		2737|710|10262|4750|5728|1760|392255|7547|716|10747|657|10992|7546|7545|8727|23031|9747|715|5648|26039|8859|3316|9637|10658|1447|7291|27148|59348|5350|5348|11127|3039|22983|6403|4659|658|659|6401|2220|9961|5340|2735|6497|4086|283|4361|10915|51684|4090|2736|11337|546|5327|23139|5525|1991|7158|6310|2147|260425|8440|54512|9863|9638|650|207|5601|7249|10585|7332|1114|6794|8200|4153|79659|1280|387082|4…
613729		1610|267012|5621|3356|207|801|1312|4867|1311|5048|27185|84062|6854|65078|3119|472|3667|1814|3982|9657|1175|4524|23780|1116|2263|5728|7248|2022|7291|26|2006|7337|9968|4204|6532|284058|5723|1297|1636|8224|3958|202333|3118|27031|1804|9516|4099|3000|805|4716|5445|9722|27019|261734|285025|84816|367|2979|650|7040|27130|51691|84894|1280|4978|2978|51256|81565|351|3630|56899|10573|4340|4685|79033|8745|404…
611555		65266|6559|6340|538|6338|486|3766|65125|10686|6339|51248|475|540|6337|476|1356|9075|3773|7498|8671|9100|5251|7082|1364|2923|6521|652|23327|1080|1365|7040|1184|50617|5741|846|1287|3758|189|1028|64324|229|525|9380|2538|127833|760|11060|26276|27347|9076|178|696|5091|4734|779|4952|6514|57724|1374|549|6804|23114|8074|10746|1272|288|10207|3603|604|491|51164|8724|63894|378884|762|4215|4353|3772|1739|949…
553000		5728|4763|8805|5108|51592|3265|4893|5573|9950|8031|8030|51079|9562|2668|7428|5979|6927|11236|6928|4149|595|23095|4968|6390|23031|123016|585|23392|393|51196|7266|3039|22983|9519|2675|84281|5531|2674|8036|4952|9961|283|1114|7556|6383|2108|2109|2906|9604|10235|1523|9465|5910|5861|4902|2902|83593|367|23139|5613|54464|5290|8852|260425|7157|6311|9863|118460|5116|6722|207|55722|6794|1387|351|11216|4684|…
264180		9927|10801|6487|23095|9935|54708|55752|9925|989|117156|1861|23157|10890|4589|240|5265|3593|3077|7356|3717|7124|3135|8915|3596|10066|4771|4287|8864|154|472|7490|613|6356|5444|4735|7941|7389|6132|8685|51024|64506|2035|10483|286|3043|6521|2038|7276|2994|3690|2995|948|2532|6710|3569|1378|50617|64127|3383|114609|2213|1154|4843|1811|2539|11261|57338|2993|3725|4036|90627|163590|27348|92304|7402|71|54443…
605233		10577|5660|540|6609|348|1130|8676|3458|201294|843|11277|5551|8438|6786|81027|5133|80199|4627|3690|79947|79363|29126|7450|5156|3123|3119|6347|5354|27031|81839|3425|427|2629|57620|51164|7272|475|9620|3459|5874|3460|54407|841|910|11093|7132|4137|3106|3105|5925|8220|63875|1956|5896|5897|2099|596|720|27018|3588|5873|2064|3674|355|3561|4744|6908|1639|811|11186|4535|30061|5888|10629|5519|57817|5630|356|…
255710		5621|487|3977|1760|3339|3736|7555|6329|3094|1180|6588|5350|23704|5094|23650|133396|1489|3976|64856|1804|4978|4340|4685|79033|8745|4045|3316|1270|10658|3572|1271|1739|5348|8404|6641|6645|5008|4659|1893|22795|1305|8660|9982|5549|6640|10207|11337|5506|5154|1741|5818|1742|1740|3667|1822|10963|4811|3673|6678|1490|649|2252|4684|2200|5155|3784|334|348|1272|2192|2199|5781|9244|22883|284217|4099|322|2896|…
601608		26580|64240|64241|6683|6567|2316|2617|51324|4627|5663|10717|6908|3897|22948|3329|3798|26278|5354|10939|6687|137492|23111|547|9907|57679|79152|718|55850|85027|55266|89781|3257|3075|7450|2815|2811|8636|3043|2812|6906|3426|629|5476|960|5624|11093|3674|4352|720|6786|3078|54205|10878|2261|81027|5781|7056|841|3690|948|50943|4137|2161|861|4179|348|3875|355|3856|3673|7015|9939|356|8546|1736|7454|26277|22…
608636		7337|4692|10479|55777|64324|1028|2562|4204|6638|1080|5428|4729|5189|7040|4719|7299|374291|4726|4694|4709|25915|617|7466|51103|4723|2108|2109|4157|367|3043|2332|641|9968|2160|284058|668|675|7048|3356|11200|5728|627|999|3092|3732|1316|8379|2697|4601|889|477|51741|463|6532|11178|4481|4200|6742|7306|3431|57670|7157|5190|4682|3064|4191|1816|2566|5376|114327|7915|1814|2554|84838|6101|3145|2563|442867|1…
300801		1610|267012|93986|27086|7915|79813|18|9378|116113|3356|3708|9856|207|1312|4297|10847|7337|3064|84062|27185|26047|1807|6854|2332|7436|57192|65078|3897|2020|1814|6925|2290|29899|4204|85358|9839|4524|161582|23780|549|1116|26|58525|1636|56896|79065|10116|54903|367|3170|91147|79939|3257|1524|7157|8573|8224|351|55024|202333|1499|6598|1487|348|25970|3717|5621|2316|672|4359|5376|6197|5649|5781|7248|7305|…
601537		2937|255928|4056|93986|4867|5080|7157|6567|91179|5428|2954|83851|4257|538|58|338|472|5091|60|2271|4361|8802|410|383|5160|27089|10436|2737|4297|54840|5191|3708|6606|2263|1509|7170|7337|5959|4352|9939|3479|10847|8676|6607|374291|51360|3815|5979|5308|2245|2670|4982|2896|197131|7381|546|92335|9150|79796|57192|8085|2623|1630|10083|1501|9990|54902|1258|25836|64324|190|10743|2629|175|10585|6905|4204|272…
137210		51008|2200|25836|4481|10973|1627|8076|2201|11098|4237|3303|4052|2006|64840|10516|1287|2719|1277|1289|2199|3651|4036|1634|3643|2495|7490|10225|1290|3930|8085|1462|1947|23414|3339|129563|668|90850|9325|4653|1134|811|9401|29851|1146|7477|7157|4292|1144|5320|6498|9455|3043|2033|1953|1499|675|1956|5888|3265|4436|4089|4221|2261|5395|2956|3048|2316|207|11200|4953|23308|2263|472|27030|7428|4016|7507|4595…
151620		5979|9733|9180|4598|1294|5133|3077|2200|3930|6347|1493|2022|7486|6833|7389|5352|3767|29126|3107|2645|6517|3651|4760|6927|114327|3586|56729|3667|6928|3710|3119|50943|208|3159|5468|3123|8660|3172|4544|5770|3569|4261|9479|51744|2820|2642|3117|26191|6583|6934|10644|3990|7466|5167|9129|5008|220164|4902|29066|2674|10921|2668|3572|84466|2130|25827|2646|3764|7036|3914|3716|3918|3717|8175|777|3588|92799|2…
605838		1280|1311|2261|4882|3339|1277|2131|1281|1513|7474|2200|1278|5573|3064|4750|59341|1300|1760|2317|8200|5745|860|6662|4763|9321|132884|6473|4880|2132|1297|6678|4920|2252|1134|7855|10131|5654|2335|5034|5118|4921|7045|2263|308|4099|10585|5549|8321|79659|10682|5925|1146|6317|3673|9968|7450|2316|9053|2260|1634|633|7057|1144|1299|1291|649|2159|2006|2201|2733|5447|11227|4653|351|1101|2243|3674|2199|1906|8…
156620		29954|10585|4056|22930|7306|54903|7299|91147|10083|2263|25782|3981|8820|8818|5080|8813|2706|5727|6469|3257|5626|4089|4647|7704|25861|79840|472|1161|4683|26128|2316|1387|10804|5077|7507|1639|545|5428|6496|79813|4257|8573|5781|64072|538|867|5649|5048|2074|4088|5160|4000|11277|91949|1605|701|3064|54820|6663|673|5091|6310|4998|10111|2571|124590|10436|2904|5604|8517|2271|4488|81620|7337|23431|207|5728…
164750		1131|7380|3073|2571|2261|5076|5979|27031|1028|64324|3712|7348|778|2870|4359|5376|84687|382|10558|93986|3002|57010|1146|5251|5648|57716|25953|9211|324|4221|7337|1959|2317|3759|1452|9737|2760|6011|25836|2776|4204|375|7252|4763|161582|80761|23498|8074|9517|2263|116113|2316|1134|27086|5447|367|4867|4036|538|10516|183|185|6497|2719|5972|5308|6910|10225|1636|2677|3691|3655|22976|53616|182|2572|5189|940…
186600		2668|5979|7428|4149|1540|7248|11146|23095|6390|3043|183|185|4846|4867|3119|481|2784|6401|875|118|1889|3117|4843|8490|2159|2155|595|54949|2675|2674|5277|5896|5897|4692|695|4914|1277|7276|51714|2022|100|64421|25836|10743|3251|65125|6638|4907|4902|124583|2235|23586|3630|4684|3050|3118|3064|84231|53822|972|3048|3040|115677|213|51256|4142|5547|212|27031|3039|22|19|4611|5133|1906|11236|3077|10293|22016…
169610		11200|720|1727|1557|11277|55024|2213|26191|1773|3586|3123|4261|51744|488|6583|629|3315|717|4747|348|4023|1828|10878|1829|3078|2670|1824|59338|472|731|5447|1409|7157|732|1825|5888|675|3107|3887|4744|207|4615|7099|79728|8438|1528|324|7517|841|7251|999|5728|580|4360|1639|1493|3845|6647|5630|3588|5290|2158|3587|7253|3161|8493|3048|5245|719|718|4835|83990|9821|27202|11187|80198|545|3709|5199|4436|336|…
264500		2936|3043|5644|2147|4867|367|9056|5631|435|197131|825|2690|875|5009|1373|594|593|4951|9370|162417|6690|5888|117156|11330|7157|675|51714|1499|4953|55116|2033|2261|11200|4589|7428|472|6927|6520|324|383|7507|207|2074|859|4436|79728|8438|4893|641|5645|8313|2071|11005|1670|4233|6790|7251|240|7099|291|7517|595|841|3356|374291|3593|999|701|2990|8312|7124|1278|1277|11236|580|6928|5290|7097|7356|3845|7051…
601449		5456|9241|2138|5077|8200|26040|64240|64241|3209|2316|6299|5453|653|336|5455|335|5251|6442|19|1311|4222|3700|1289|1277|1278|5454|859|3949|10736|25884|2053|2010|6418|1290|3679|7252|2690|655|10842|652|3081|650|6495|6496|56917|657|4223|1602|30812|6663|2706|25937|5654|10804|93|1280|92|4212|2781|3192|8074|7380|2263|6664|659|7428|1749|10519|5075|2260|4487|5340|7474|10847|4286|6443|128240|319|6949|5979|6…
115470		54903|91147|84100|6299|123016|585|22954|435|583|1373|8195|1280|4613|324|1536|5108|80199|64225|151188|51329|4615|3981|720|3514|4609|2153|3662|4771|2138|2213|11277|55024|401|1773|1123|26191|3543|668|5152|79363|2668|4846|2263|5859|5080|627|5979|1908|8312|7337|429|57062|613|5077|6347|7291|4204|81839|8481|10550|4524|3081|3691|3655|222546|351|10952|23204|2|10197|348|642|22976|4920|1636|3077|701|5328|43…
178000		1134|1146|1144|285489|5913|6261|1147|4010|54101|1145|4593|3074|629|1200|4758|215|1294|717|3078|427|2099|5573|57192|1736|348|2332|5979|10878|4312|2629|175|3679|59338|3425|64374|4125|2717|1140|1939|335|4828|718|3909|8292|5199|5340|2706|3105|5727|3106|4069|2243|5728|5476|5308|2138|7020|10133|2720|4763|94|26040|326|8861|225|10345|5825|79939|6609|5648|779|2885|590|4829|3929|1605|5660|23345|5824|9455|6…
136100		5447|183|4846|185|2263|4297|1610|3630|2737|1815|481|2677|2784|7314|1816|6401|1493|267012|118|1889|8490|4843|23314|5053|3043|3048|627|207|1137|3356|1312|9856|2492|4137|1814|6908|27185|84062|6854|1639|9568|6647|5630|65078|477|4744|2629|6531|2289|4524|23780|126|1116|1586|1559|1557|1571|1544|26|1528|2645|54102|3162|115677|1636|53822|4142|5547|7547|3119|1727|51714|1906|2646|624|29915|23413|2158|51070|…
233500		1906|5728|6331|7380|1584|5189|710|3852|5979|3643|5076|197131|1028|64324|4763|7348|1585|80761|5190|1889|23031|133|3792|84838|1909|6423|242|54221|10747|716|1910|1215|22983|5727|5885|5648|4297|3077|10060|374291|715|25836|3039|4311|3425|26040|617|54850|7389|22976|220164|2230|3861|6645|9961|6641|1583|283|4902|2674|55670|239|2668|4929|3848|6640|23327|667|9540|2125|84260|7266|9134|1739|23139|1908|10980|…
128900		2263|2261|2255|176|5189|2245|2201|6949|1896|1028|64324|7291|3239|778|1585|57010|183|10804|4846|185|2099|3784|3710|7124|859|50943|5456|4625|481|2784|7507|1909|1287|5631|2158|291|6927|6401|1889|1493|1536|6102|7454|3569|9499|118|5307|8481|1184|8490|4843|1075|26191|2539|6247|5190|10528|1584|2706|2248|26|8074|5443|2253|2254|8822|8817|2250|2251|60401|9844|10913|9313|4327|2249|2260|84838|8076|776|2230|4…
275240		23765|713|714|712|3605|2706|10516|2006|7099|51360|6774|6772|1536|64170|326|112744|5806|10804|5447|5896|5897|695|959|1378|1388|5189|4016|4068|6521|2624|4353|7454|1736|11005|3569|2627|3594|81704|6649|83706|718|715|720|3593|1991|114609|3459|23385|55851|3043|7852|3689|8074|3460|5663|7124|3273|2994|4153|3383|2532|2213|4792|2995|1154|3853|3868|948|55024|118429|4843|11277|26191|1773|1075|2539|9365|57724…
147421		5696|8106|4625|3064|7276|7045|348|2316|8878|60482|8792|9782|4620|7415|2273|10196|1610|10020|267012|6891|1756|5728|8795|3621|6890|2|7157|351|7005|7004|1312|1636|207|2064|2332|6908|4137|3417|642|22976|3356|1814|4846|335|3077|4297|27185|84062|5328|4353|6854|2623|51176|323|65078|64127|3569|2629|6653|213|7003|4524|27257|23780|126|1116|270|6906|4069|5265|5074|2243|2638|2934|3178|26|5950|51442|3842|1115…
136580		5422|5925|5426|5424|7157|4860|3845|2332|100|5937|7167|7015|7040|1080|1501|8099|92797|7520|8643|11219|56655|29851|5727|10714|336|5993|538|8625|5994|675|8859|56897|540|183|19|4552|80199|51684|3700|5921|472|3949|2623|2690|1557|8139|4261|2053|779|4609|5425|10842|1811|23308|1017|596|7431|613|8318|5111|4068|5884|79659|7507|326625|79363|6469|8243|11073|2175|5290|2592|54796|9984|10620|2444|12|7019|64216|…
607872		4281|4627|181|4160|51738|5443|3952|58526|5697|5122|154|3356|3953|4692|7350|627|155|5468|8431|9672|133522|6638|5167|6492|7352|3476|11043|7284|5516|8736|10398|4161|5016|9172|4159|434|4157|4852|4607|9332|27344|4628|7380|523|26033|54903|7273|2692|3643|4889|213|324|2099|1149|5540|1134|472|3691|4000|4158|3172|1294|5979|3655|2638|2862|54840|4683|5076|946|4846|4312|2175|2693|4868|2623|64324|1028|240|2538…
184300		80199|79363|2200|6347|175|81839|4125|168667|5654|2316|1280|2719|8878|392255|8792|3239|26040|9321|5133|3482|652|26020|8076|2201|5251|213|654|4237|1462|650|29126|3458|149233|2261|3107|3459|8074|90|4552|4317|3431|4049|4052|3106|4159|3123|30835|3119|2826|114609|2532|64127|730|1154|613|9377|10758|51554|79092|4093|3732|2006|3594|1231|9425|1238|1855|1857|2263|4312|9873|326625|3460|4314|1634|2199|8200|12…
212790		10682|5888|675|84650|7157|472|11200|79728|4436|5925|8438|641|7517|3981|207|27247|701|841|580|2175|7428|7251|999|8517|595|1736|3845|2200|5245|3161|5290|613|3251|100|7454|8493|3662|779|4763|4835|9401|83990|2592|9210|9821|353|5133|2099|6908|1861|7957|29126|4846|183|3064|629|4137|185|5892|5889|1280|348|7124|1636|1639|1756|154|4023|4210|1387|1909|717|6401|3078|3119|6647|481|4018|7486|3123|2784|118|381…
600000		6399|415|2263|2261|7058|2260|8022|5727|2131|3784|4000|4222|1291|284119|4853|5422|1299|2677|1298|2138|5191|2317|6662|1301|64324|3425|392255|5167|9935|6473|1193|1280|7059|91304|2132|4692|5075|2252|1192|2316|51004|9968|26160|4920|7474|4099|7707|7136|1861|3549|2010|8074|1146|6774|1277|9992|2200|6608|7140|64843|10131|176|58|5781|2254|2201|2253|8822|8817|2250|2251|50846|207|4359|673|3981|5116|860|3977|…
126070		7078|1130|5873|1536|1053|1910|6813|2539|2202|4322|7299|7306|6868|9968|4323|4314|1535|7337|4692|4157|2332|2160|641|64324|2562|4204|6638|284058|4313|668|4688|4318|4689|8643|5727|8220|63875|3791|4254|4286|5921|5728|3852|89781|3257|22861|875|8924|79083|23154|1906|3000|7248|116840|1908|3594|778|6891|3593|4644|6890|6892|5896|5897|85406|54903|25924|91147|6772|3459|1991|6774|3460|10456|2821|2978|4647|260…
242550		10682|3914|3918|1294|2071|2706|3857|51099|84650|3909|415|64840|404672|1828|2068|51371|4014|3848|4935|5080|9342|242|1475|1896|51360|7051|3849|1756|2312|6768|3858|11005|3930|9076|4312|5191|3868|1287|114548|889|2629|3730|1075|2707|4125|1041|2125|10804|1596|3852|649|8801|5346|1824|123|2966|10913|91304|1832|6707|2235|7306|4000|1388|3728|5644|3744|7299|3861|7475|84260|4692|5046|207|5727|3853|1499|5888|…
164190		54903|91147|8787|5959|3000|388531|6017|84100|5961|10381|6010|6295|1200|1161|6121|215|5189|23746|22954|123016|585|1420|2652|2703|10002|546|5956|55750|7439|583|4942|2916|8195|4308|5053|5995|2978|4828|2981|2979|1610|5950|267012|5108|778|4534|6094|5190|51667|2779|64225|151188|51329|225|5888|1258|5825|873|7380|57010|1861|7157|351|93986|7299|675|1312|1636|5152|22976|6622|54545|5076|207|5376|3356|5925|6…
560000		1528|1535|1727|4688|1536|2261|8820|3265|3845|5925|10460|1716|6319|1543|5626|27035|1586|3048|4689|2263|5251|5447|538|185|1906|1584|183|540|6340|6338|3043|2778|5972|1889|4846|5314|54205|8675|8074|5189|6521|1636|481|7381|374291|2784|27089|4952|4843|1287|118|6401|6514|7291|1184|116085|54902|8490|4010|617|2538|5896|4687|5897|5624|9770|2153|3710|50943|6927|5979|1760|6606|5741|1815|8518|846|1493|64421|6…
606895		1075|2778|9343|3857|4148|2263|2260|1514|9241|2332|3848|59341|7227|8200|3868|7276|6497|3835|4010|1280|4313|5729|23161|2022|2138|2317|823|64324|5307|7305|132884|9935|124583|26229|10094|2642|1596|55188|108|54209|176|4692|3362|155|51280|3972|5781|8085|112|6638|6473|111|554|8785|4146|4924|3973|5739|2792|1394|7265|140890|134|2316|1297|3549|859|4920|5080|6047|4000|8675|60626|7253|7433|1028|3239|84260|65…
606894		959|5156|3690|324|3815|4763|6390|2153|1289|4846|1277|1290|2022|5310|5265|2157|7099|3953|672|3655|3691|222546|4613|922|3514|3500|649|8915|79589|7490|4591|2629|19|6101|22915|50509|90525|115677|5627|8475|50649|7057|56034|51070|780|5624|948|7266|8723|2159|5781|5155|164656|90411|3998|650|3685|6643|9519|7040|5525|27329|343521|3959|5644|958|1634|5645|58533|7450|9672|1910|2335|6383|8313|1278|4811|2147|66…
109180		3588|1524|282617|3586|5888|1234|675|6376|6356|7157|3107|3458|3459|6347|3455|79728|472|8438|6348|6349|11200|7517|3577|207|3561|7099|3566|5788|841|30835|999|7251|3845|3811|3161|5290|6387|580|8493|5245|4835|83990|9821|7167|4729|1200|3073|3119|1756|4719|7068|2395|217|4726|4694|3117|25915|4709|4200|51103|4723|1716|3587|80199|2532|336|50616|166785|4594|90226|79363|282616|3431|19|4828|1803|5889|6521|269…
183700		7957|378884|6469|9211|1282|4854|3630|6496|1476|9990|80331|8481|1893|5009|2018|4204|79641|4200|5727|9852|9533|51082|2263|4853|178|2316|4000|54903|1080|3759|5077|5573|1513|2773|10262|5728|6949|285489|2697|1501|5913|9343|1146|6299|7040|2010|2317|1291|1292|8241|546|3908|1760|1749|2074|7169|5307|1131|1293|3239|26040|57514|124583|26229|53616|27247|8643|64399|91147|4593|3549|50846|182|1509|1134|2619|660…
159420		1896|2717|183|185|4846|3039|8106|481|2784|154|6401|1889|118|8490|4843|10196|60401|10913|537|10558|3060|4359|53822|5080|115677|4142|5547|4990|3043|1906|5728|5045|51070|2028|4673|2787|2785|624|2734|2786|3360|2643|59272|5348|2788|5781|9517|51764|1910|476|85406|23549|5550|4653|57085|4851|1281|7439|1277|1215|2200|2332|1289|2869|3178|7148|5310|9968|1290|186|7064|4763|3842|23621|3062|627|5553|157|128178…
105835		6399|8074|285489|4148|1280|5913|4758|2778|5116|3339|2317|59341|7227|2074|118429|4763|9365|1193|4593|5251|8785|4146|5727|54903|2316|1277|5476|4000|2720|4041|1513|2261|1311|207|2146|5745|2773|6654|10262|2138|324|6949|1896|6261|860|2623|2697|3549|6452|5396|64324|1075|1192|4867|132884|219844|1747|6473|6047|1298|2200|1281|1140|10844|1278|5744|2263|4920|8675|2990|5573|1300|1301|3930|5191|9742|9451|9114…
602511		6833|3767|2645|6517|3651|4760|6927|56729|6928|3172|5468|208|3159|3667|4544|5770|9479|2642|2820|8660|10644|6934|3990|7466|5167|2646|3764|8175|181|4160|51738|5443|8431|133522|5697|1414|154|10060|155|6239|389692|5728|3630|7350|226|2029|5321|9672|6514|7352|6492|2641|63935|3939|3480|2778|3184|3643|5208|55170|10130|3692|3759|6774|338|3375|140628|3033|64175|3418|84188|57488|10609|3717|4161|114902|9248|4…
109670		2778|8675|6755|1080|7040|5728|9049|5803|3459|3075|3426|3078|2984|143187|6774|3689|859|351|4179|11093|10878|5465|81704|55811|154|22976|4846|2|642|10142|1636|3077|153|4353|4625|291|5328|323|10|152|6653|5729|3458|2771|6751|2909|6750|3043|117156|3064|5141|11311|23161|1325|3460|7124|1815|3784|4589|5174|1816|7066|10479|1499|10019|3593|8674|240|111|11216|3717|23031|554|7157|57120|207|1756|3135|2980|8518…
300705		2108|2109|64240|64241|336|3949|338|19|348|6833|5189|3700|51|5728|2053|3156|2690|6331|10075|3032|3033|3028|10842|3295|4598|549|37|1610|5190|267012|64215|6517|5360|341|6342|79803|3767|2099|207|28962|26580|58|25934|720|4137|11234|79813|7428|128240|319|6927|6908|3356|4000|4221|4023|351|3764|1130|255738|8085|7170|6928|27185|1312|11236|1814|84062|7157|2192|6854|3818|3990|7391|11141|65078|6658|1414|3569…
221300		6473|1457|2706|2263|10804|2261|2255|6495|176|5189|2138|2201|2778|2245|1280|6949|1896|7428|1028|7291|4627|4771|64324|3239|1287|595|2187|7020|3766|652|4763|5015|9343|1956|4281|1687|2316|2064|443|841|9939|5728|10397|5925|4613|5519|5071|3845|11186|7048|222546|5376|7547|64072|1277|2074|673|5290|356|30062|338917|1326|54880|6657|3659|50617|51741|9132|11178|8195|1729|5631|6926|2707|5190|80233|5080|2070|4…
151400		5133|29126|720|695|3123|3119|2213|55024|11277|26191|1773|64805|1524|6376|3107|8028|3717|861|3815|3577|1050|4291|6356|3586|6347|4026|3064|3566|30835|6348|6403|865|3458|6349|2322|2624|7015|8021|23365|6387|4869|8301|6455|3811|26511|64324|2120|8833|7535|3689|596|8915|1130|4297|6521|4261|843|51744|719|8438|5551|6583|3118|54903|91147|4609|6908|975|613|4068|27202|867|3709|1378|1234|4137|920|1471|1557|57…
611015		4041|596|2175|23184|8325|22943|5888|675|7157|7471|207|7428|11200|3845|79728|841|7517|1956|472|8438|6927|11236|6928|2074|999|4233|5728|2064|5519|11186|7251|5071|2308|673|5290|5077|3161|580|356|5081|1326|5245|8493|5546|4968|3659|4835|83990|9821|4803|3106|4287|1906|2629|111|2717|3064|8312|5376|1630|3736|2189|6331|4763|2562|4204|3730|152|2178|7057|4040|27131|4093|83999|2188|1374|63970|2176|5889|6259|…
273490		5428|5621|2737|8195|6742|7547|7546|7545|4978|1804|4340|4685|79033|8745|4045|27148|8404|3897|5764|8861|7291|2735|6342|51684|6497|2736|1861|7299|5818|1822|10963|4684|4935|3064|5354|1272|4287|55145|472|3119|2670|435|334|1436|5009|25793|80331|4099|2717|348|22883|322|5034|1191|5096|5095|3329|1387|333|5684|7306|81628|3309|4086|5340|4089|9758|1759|857|4087|7917|4088|1460|1962|10449|163590|27348|1459|880…
611016		5133|1861|6310|117156|3064|336|6908|5048|29126|4137|2997|154|4589|2332|650|2566|2629|4763|658|5354|6134|19|7040|240|126|7124|3593|3949|3700|7356|6607|6606|8200|3596|6710|3135|1080|3123|3119|10133|2053|2690|140803|4016|6356|7941|118429|9180|10842|2296|6247|8685|255928|93986|163590|27348|1610|8443|1678|267012|92304|1161|54903|1639|3708|27086|83851|91147|181|538|1524|6311|2074|2720|351|64215|286|472…
610382		7305|54209|5621|5663|4137|594|593|1610|267012|93986|348|1312|627|3356|1636|207|1815|84062|27185|6854|351|65078|1814|2289|4846|4524|2|23780|1116|3952|22976|642|3077|4353|323|5328|3315|4747|3198|6653|9436|23601|342510|10326|54210|100049587|26|3813|116113|3823|3807|27086|8302|22914|2006|7337|4978|1804|4340|4685|79033|8745|4045|9968|6532|4204|284058|5723|3106|54102|2896|8287|1356|10730|23787|10558|70…
129550		183|5972|60|7021|185|1896|1636|2719|8626|6926|10913|5133|10159|7477|8334|7157|5888|675|186|672|29126|4000|1387|2099|472|5745|1312|207|11200|79728|5973|5744|4142|5547|8438|841|6736|7517|7251|999|5979|5573|580|3845|4023|60401|3123|3119|83990|5290|3161|624|5245|8493|4998|3730|4835|9821|5122|3182|79047|2028|163732|4074|59272|64840|23368|89780|5125|128178|4846|23549|5550|8089|85406|5045|57085|3481|686…
225310		4359|871|1756|8518|5376|54984|389941|136227|51621|5239|137868|28977|54221|1610|2108|2109|267012|7402|54978|1837|10682|93664|54212|8618|54949|6641|1838|6645|129080|5355|4122|25934|2159|928|7380|2335|5345|7015|1277|58|84062|2153|1282|84650|8525|4715|207|2160|3768|1294|7343|2243|1605|183|10190|1030|7045|6866|4153|1289|6640|3356|27185|4000|4846|6517|1281|7498|3107|3690|5189|6331|3717|1312|5979|861|12…
130400		594|593|1610|267012|7915|10585|7305|3000|1141|351|8892|1137|7957|22930|378884|2760|4758|3778|7157|367|1312|1636|6567|538|51099|5621|7299|18|5428|29954|8912|8890|348|54209|3060|2316|28962|207|1967|2643|5376|2|10564|3265|1822|1813|215|1161|5663|4137|410|5649|6326|2261|7249|8573|3356|25953|5160|1816|5781|8893|4353|2566|427|3064|4846|22976|472|1756|6663|9211|1282|2562|8022|6812|7337|2064|5048|23209|1…
244850		2235|2706|10804|3852|1828|1824|1832|3857|3853|22|3861|3728|3848|3872|51371|10913|5727|3265|673|4014|9342|3868|5604|3845|5605|2697|4914|79719|3854|1075|2707|1596|84260|2125|5318|11187|5317|1829|6707|3744|242|128178|1823|1896|25818|2705|6608|667|50846|3549|55014|6469|3855|794|9770|10682|7082|8643|5695|5694|30845|3849|8663|3866|3713|1499|4893|4000|1475|5689|3858|3914|8649|207|239|857|3860|1825|7306|…
603117		7380|2516|7490|6736|5076|190|6662|5979|7259|6473|7348|80761|7757|6657|8626|6423|7157|2099|9095|115950|22976|126374|5888|5781|675|207|1956|50846|6663|3043|26580|472|1908|1910|11200|2261|5728|7251|220164|2064|841|6794|5077|3815|999|79728|8915|5519|9391|9479|8022|9589|8438|367|7517|2033|2074|7048|1837|11186|5290|580|5071|2668|3845|673|356|5245|51741|3659|1326|3161|9001|4902|8493|5468|1499|64321|2674…
612445		91179|30008|6497|8578|2200|2201|54507|5080|875|4784|4338|10243|2736|54557|4204|9747|2737|57088|811|117144|84894|79843|10539|1295|114822|55367|79088|358|10127|3198|27301|3087|27332|22938|28996|473|6449|8076|11170|5359|9611|8812|4237|25942|5371|26150|3603|84528|6498|896|83755|8544|4052|29979|4087|4781|3725|1822|7917|4089|7546|7545|2006|8328|59277|4088|27304|283987|30062|338917|10742|56893|2743|6658…
173000		1134|80199|1146|6690|7305|181|1144|4160|5443|8643|7380|51738|11330|6683|4292|2778|5644|5727|5345|8074|54903|1499|5395|54209|79363|2263|2956|1282|2243|7046|2244|4436|1277|1294|5697|2153|7045|3643|5624|5925|11231|4595|4018|155|154|1278|3265|338|5314|4000|5080|5645|3972|4359|324|5189|7249|23209|595|710|7428|3852|7020|2200|5921|5468|5573|1586|7350|3845|2719|5308|1513|7248|1080|5979|6927|1540|5076|202…
229850		183|4846|185|26762|50615|1280|7099|6403|7248|7249|481|154|6401|2784|11005|3930|3566|5290|2206|1889|118|7941|8490|4843|1134|1146|1144|2316|4000|5781|5727|3872|3854|64218|132884|59067|2719|1145|7474|3549|627|3043|3590|5644|5745|5744|4920|1908|3458|58|84466|5979|2668|860|1896|2200|429|1760|7170|5080|1906|2317|2731|53822|115677|9241|2653|2548|1373|4142|5547|3689|1028|2737|7846|207|124583|6469|5619|35…
161050		2706|10804|3914|1294|3918|2071|7157|367|2705|3909|4093|3852|672|1499|3973|2099|675|404672|2068|3861|1282|540|2187|659|3972|841|8626|2908|213|6736|7474|3064|8312|11200|7490|324|2719|4233|4487|1281|10262|999|1736|3092|5728|4312|2022|1756|3561|64324|3732|4534|5156|1316|5979|2332|5333|546|5290|7454|9968|8379|4010|4601|1028|3569|4204|326|463|2916|4481|5888|718|64840|207|3853|8323|3872|3107|212|6567|21…
606255		2261|4882|4653|4880|183|2984|5972|4846|1636|2200|185|7225|1815|1816|186|1889|149483|8074|3050|9887|4726|554|481|2784|57827|2980|6401|118|4843|8490|359|79866|2253|2147|2254|8817|2250|2251|8822|4883|4878|63940|1278|3000|2153|2248|2249|627|2|5313|3029|3543|10296|7086|118427|92086|2263|5728|55819|7157|3816|5888|675|116985|241|207|351|1513|2978|5583|1277|2264|10159|10571|7040|1282|472|841|79728|11200|…
603119		7299|2911|7306|93986|54840|10847|9455|472|4361|2896|6535|2629|27286|4204|160622|2592|56623|134|10755|9456|3708|116113|1948|27086|9737|156|2597|203068|79065|966|5660|5578|9857|116986|6261|64421|8788|116840|51193|1627|9507|9265|2915|3014|2912|9319|4683|2913|10111|5028|3978|79098|10498|9568|5329|1508|2177|23005|7162|9454|100|3101|348487|51760|3096|9521|6595|1812|64061|25976|85450|10768|2037|1387|659…
306500		1586|3973|6736|367|6794|2778|1499|5447|7157|324|8312|4233|841|5290|1588|546|55869|7757|1528|2260|64324|710|1028|3145|4214|3972|83539|1081|1082|7253|122042|2488|1557|1559|1571|1544|3640|2099|5728|2189|2642|7252|6041|92335|2908|2798|596|51719|675|3643|5888|1584|190|999|54903|2492|91147|2263|207|3043|4920|3952|5729|23161|472|155|11200|672|114790|2796|6101|3092|1585|4041|3339|8022|1387|2175|3162|6319…
109270		6521|5313|3043|2994|1378|3710|50943|916|7124|3064|26191|2532|6927|1154|2995|948|114609|3383|2213|3569|4843|2539|2993|117156|336|1604|64240|64241|4589|7450|3593|19|2811|2099|2690|240|3949|3700|3135|1080|7040|7356|6005|3596|154|6356|1909|2053|100|7941|10842|861|3717|8685|7157|3815|8028|1050|286|2064|23365|4291|4026|865|7015|2322|2624|64324|4869|8021|6455|8301|26511|2035|2120|7535|3417|8833|37|3674|…
145350		6690|11330|6310|5644|5645|859|4625|3064|1080|1639|6010|291|2629|5651|140767|7450|2201|1280|2200|1277|2316|1760|1312|1756|1289|7048|671|5310|7253|2332|6910|1290|4763|6530|5260|2717|11005|1670|5265|3674|2006|5660|57158|2811|7263|2157|5896|5897|338|7005|7004|2243|3690|2035|2038|472|1066|286|695|3689|11200|10105|641|10558|6708|64421|7454|9517|10019|7066|1536|7157|1636|7045|12|26580|7003|7040|367|1047…
228100		100|1906|183|1889|4846|185|2108|2109|481|2784|11005|6401|118|8490|4843|6523|4920|162417|65125|1373|2539|3155|55116|4158|6584|5009|5837|34|136|5644|1812|135|134|53822|115677|58475|4142|5547|1909|1803|1910|1215|5345|7474|3792|2535|2159|2028|51070|351|133|624|4552|2787|2785|2153|5348|7855|85406|5327|2734|7157|2162|2786|2668|59272|1278|5979|2643|2788|1277|1760|2064|718|1908|2908|4653|2200|6708|7428|4…
609990		6399|1280|285489|1311|2261|2778|5913|176|2260|2201|1298|5781|59341|2317|118429|2074|4763|249|124583|26229|1193|4593|2200|4867|1281|1277|1297|3549|1278|4920|8675|2990|5573|1301|1300|3930|7227|5191|860|5744|9742|1192|9451|3835|132884|9935|6473|1140|4099|2253|2252|8076|2263|4237|9053|9313|4327|1291|2335|3972|1101|5729|23161|54751|3973|1286|780|8292|1285|2254|1299|4052|8822|8817|2250|2251|11096|4147|…
203330		2778|7253|7252|8675|5573|9759|3239|6444|1356|3073|5257|1756|4158|1639|2158|6647|5630|100|4744|164656|8074|5251|4534|2696|7380|9368|3075|4867|760|6519|8671|540|5626|5160|6521|3078|27130|2760|5314|5979|554|5741|846|270|1950|7421|143187|140803|111|7422|3032|6905|5076|23607|7369|10686|4952|25836|189|3712|7840|10878|6928|1184|4010|2538|9365|6443|4643|1081|2695|54545|367|2099|6442|3107|54976|154|4353|7…
307300		54903|91147|84100|123016|585|22954|2332|583|8195|2798|176|2260|2245|5308|5781|2688|3730|5108|64225|151188|51329|2796|5152|57062|10550|5626|10952|23204|10197|26|57532|6001|84457|5618|9844|26747|9313|4327|23191|10152|6383|11096|7130|5764|23392|23767|8820|8087|2253|26999|4060|9124|1610|4317|9510|29979|2224|7143|54756|1499|1404|617|4904|11230|2017|4313|10048|4691|9513|2254|8822|8817|2250|2251|51763|6…
218090		5189|5190|55670|7157|3586|11200|5925|2719|675|7490|3123|2332|4261|51744|1719|613|6583|79092|26191|55729|3587|7477|4088|3588|51684|1485|117157|2074|1134|5076|3108|1146|1610|57532|79728|267012|3122|54903|79849|7979|126374|4552|80199|5993|1080|285489|5913|4360|7040|89780|26747|2317|6957|23191|2010|1291|79364|8625|10262|919|8915|546|6955|432|7169|2108|2109|1292|8241|1760|3908|1749|5307|962|10585|9319…
268500		5265|2261|2697|7248|51256|51009|91319|25818|4320|27352|149483|56547|5646|2702|1504|5645|4241|9887|3050|8074|4726|57827|1990|5644|2700|2253|2254|8822|8817|2250|2251|79866|63940|9507|2248|2249|55819|116985|2263|4771|1513|5657|2264|354|10571|4856|6132|4316|4747|5598|5962|25970|2252|293|1991|1511|1453|6271|2043|55698|2246|4478|3191|7082|2260|467|5251|7249|891|1114|7430|25980|5582|2975|4035|3856|2247|…
300274		6736|3973|1586|367|6794|7757|1528|5447|83539|3972|1082|1081|92335|5728|51719|7157|2099|114790|1499|64324|2908|672|4093|2778|841|675|659|2187|54861|3064|11200|324|8312|55437|4233|7474|999|3092|9968|5156|9351|7490|6319|1543|3561|3732|5979|1316|1756|2719|2332|5290|1736|8379|7454|2705|546|3569|4204|1028|4601|463|2916|4481|4139|1559|1557|1571|1544|7253|2516|2488|190|2011|23780|1644|2119|1329|3814|4088…
150280		2737|710|10262|4750|5728|1760|392255|1387|367|2316|154|5354|6329|7547|1280|117156|716|10747|2187|4589|7040|2317|1956|2260|2263|1482|1311|240|1299|1277|7048|7546|10992|841|7545|1080|8727|3593|1289|5519|7124|2064|23031|6662|5071|1298|9747|182|7356|3596|715|11186|26039|3845|3135|59341|1290|673|356|5290|1326|2175|2627|4613|2074|3239|23414|6356|3659|5745|51741|7941|5648|27019|3425|9343|11178|657|8859|…
184510		3853|3860|1736|3868|8795|5728|3621|3872|26277|3854|4000|2316|3855|84260|132884|3590|5745|5744|7474|1896|3852|860|11313|5727|1294|338|8793|4436|324|5333|8481|6745|23031|8743|3589|8607|8665|8567|8797|3866|6469|3861|51019|1832|22983|65057|6794|3039|7014|1387|1728|9961|8717|10913|1277|4982|11007|242|6774|283|5781|4853|1278|84312|112597|2255|7428|8837|3880|4591|5947|4149|249|8737|81704|1075|55257|5561…
300270		9378|2316|5979|6496|9968|546|81839|5781|1289|4851|1277|1281|7148|2200|2332|5728|1290|7439|5310|4763|778|2668|5830|1585|7090|57586|30010|11248|11249|5192|9969|8013|846|5443|5191|1583|3000|8443|9441|2516|6340|5828|5264|6338|6337|649|220164|4158|57010|215|2674|2138|5626|4902|949|410|1493|7423|94120|2908|9095|148281|22871|7428|5189|4692|4867|190|8799|4210|51|5741|4173|6770|5354|675|1024|1028|3265|663…
231100		717|3690|7454|1499|2495|2512|7157|324|4233|8312|841|3588|5290|3075|2539|3078|3455|3459|5376|10878|11093|10133|570|3043|1956|3162|7124|1378|5265|6521|2532|2994|2064|948|5189|4312|3383|472|5519|5071|114609|11186|3845|2074|356|2995|2213|10483|673|9414|1154|1326|3659|4843|3458|1414|2993|2815|6347|3431|2290|718|2157|2812|4153|2811|30835|4159|1493|5447|5406|5648|23657|5314|64240|64241|3077|7036|30061|6…
603209		10020|2157|472|2539|3043|3458|57670|7124|1234|2532|2994|6521|282617|1378|114609|2995|5788|948|3383|55183|2213|1154|4843|2993|4860|1760|1890|1524|7486|5476|641|4758|3459|6347|6376|3586|6356|3107|7099|6349|6348|91949|1400|3577|3431|3588|6005|7704|4159|30835|3265|2720|3566|3811|6387|3569|64127|90411|3998|720|1621|1585|1584|51714|3039|1278|7450|11277|1277|3460|2923|84279|55777|3050|3048|2629|6908|433…
308290		8643|540|7157|51684|675|11200|5925|7048|51741|11178|6608|51164|79728|50846|3549|475|5888|6469|472|5727|5245|207|8438|7490|841|8493|7517|7251|5728|64399|580|4771|7249|999|8517|2719|3845|3161|5290|3458|1910|83990|4835|668|4330|9821|169792|51222|83942|7979|595|7248|995|4360|324|7428|55670|889|58526|983|23475|5521|80198|672|146845|56946|2735|338567|130497|27148|2189|57333|1263|2178|2736|7161|4436|217…
114450		4436|2271|5573|3815|5156|1288|6390|5888|675|7157|11200|4292|4191|2956|23405|472|5395|580|5925|3265|207|596|79728|2261|8438|7517|3845|841|701|5728|5290|7015|7251|999|7428|8805|6927|182|5245|3161|8493|5108|4297|10460|4835|83990|613|51592|9821|11236|6928|9156|5781|79577|7508|5429|8031|9950|4968|8030|2138|4149|7849|8915|4221|51684|4771|7490|6598|4763|641|8643|4609|4330|4683|5727|5921|4437|2130|4893|5…
129000		10585|2263|2248|29954|2261|2260|285489|2255|1482|5913|1280|10265|5340|2316|2719|3759|207|2201|2773|23594|4771|10262|4998|2332|2138|6949|182|6261|25836|889|2074|1028|7020|2627|23414|7291|5396|64324|1131|8085|9343|6299|7403|4593|200558|10969|2264|776|2253|2254|8822|8817|2250|2251|7477|8074|990|2200|1161|1140|10528|2249|10083|6909|2252|5443|5000|1627|54903|2737|9270|91147|3257|2626|2623|4647|81620|2…
603596		54903|7380|1482|2626|7299|22976|1910|1908|351|5076|91147|4846|23414|2|5925|642|2263|4000|348|3077|2623|2153|7337|3689|4353|1636|2332|182|701|5979|5328|323|2627|3251|1859|613|4204|65125|6653|174|78987|2539|7348|79659|6910|7306|84100|51626|652|2737|1280|2736|7021|5116|2192|7020|57560|4750|2719|7476|3930|1789|123016|585|22954|8200|5290|5296|51259|60529|4591|80761|5307|10000|8481|6299|583|3239|8195|1…
603595		6496|2138|5648|23435|5080|2201|2200|54507|875|4338|10243|2220|717|10736|7090|8076|8013|4237|6495|10585|4153|718|710|4052|1462|1602|30062|338917|2006|10747|27304|55968|629|6658|1280|166|29954|22803|283987|7428|1277|2781|2743|10878|5925|51053|59277|5624|1289|4036|6133|348|1298|80781|1290|3078|5076|324|595|26277|7248|1301|59338|8322|4942|4693|6247|65989|85358|4653|2019|3064|5394|4147|23229|23549|708…
181700		2720|649|1277|427|1278|207|5479|5076|2697|10133|3425|64175|5476|4758|6609|5617|4356|57045|1294|6423|1290|8646|8848|3914|3909|3337|3918|50509|7045|1289|6517|2971|22976|27352|1634|7450|3673|2702|56252|633|948|6678|9230|338|22918|3920|5034|164656|4060|2700|7490|148|2335|9479|4318|2314|3339|3661|4921|5549|79735|7057|4313|4218|3674|51019|117145|55704|80146|27004|10395|960|4811|1280|4147|9869|1286|1785…
603206		3064|3075|3426|3078|4179|10878|11093|1137|718|154|1815|9568|1816|6531|11153|25764|25763|25766|8263|3929|7450|5978|1259|9788|29072|8189|1758|875|23390|3000|114928|3093|133|9187|10133|335|3996|9026|7175|5164|5806|1610|9094|762|169522|8518|23746|267012|6908|5148|6295|6101|207|51100|1141|79174|5149|7399|29993|9322|3092|161|6402|3684|1813|6457|324|1499|1401|2099|7106|7157|4294|2778|3717|3765|1956|5921…
308850		1123|5376|4853|59341|60482|9782|3043|3048|1727|3039|2668|5979|429|627|1908|23474|7048|8518|5167|4359|5074|6189|9053|51714|2975|8851|5824|6310|7299|2632|2261|3955|2675|3050|2674|367|6311|5189|537|7428|4287|51010|1639|6606|595|4242|6647|9255|5630|1476|2074|2670|6314|4744|1020|1528|64374|3040|11252|63973|56623|55534|658|90|182|4684|84441|51606|3714|8458|4902|28514|7046|821|5093|29993|9794|5879|10956…
155500		4089|3265|3845|207|5290|5728|657|4893|1134|3043|2737|8805|1145|5108|51592|5573|9770|6390|1144|9950|8031|8030|9562|4359|5376|8036|5428|50846|23031|54840|4287|8200|1785|10235|2342|9990|2705|1140|7276|4204|7054|5354|3562|81624|57679|3039|5910|2339|653|83593|19|26580|1146|392255|3224|5229|9241|9392|5900|51196|22983|2560|22808|673|655|334|652|4771|5294|23551|26060|654|6742|4914|650|9961|10801|5894|526…
260470		7305|54209|8878|8792|5896|5897|9436|23601|342510|10326|54210|100049587|3823|3813|3807|8302|22914|3162|5265|7099|7040|5903|4312|1080|2492|3843|4276|4277|2108|2109|79686|7187|23118|10892|23710|8600|80329|3106|2570|3824|3107|353091|4077|7535|7188|8514|7189|79465|135250|81631|2892|6850|2569|2891|3148|9846|645|5607|868|3836|7185|114034|11345|6885|2888|10870|8892|2274|7026|7311|148022|5886|3654|4916|35…
614846		91179|30008|6497|8578|4784|2736|54557|4204|9747|2737|57088|84894|811|79843|1295|117144|114822|55367|79088|358|10539|10127|3198|27301|3087|27332|22938|473|28996|6449|11170|9611|8812|25942|5371|26150|3603|84528|896|6498|5359|8544|29979|4781|7546|3725|7545|83755|4089|4088|7917|4087|1822|8328|10742|56893|6310|54507|1296|27148|51684|7157|5989|7547|7112|4188|7205|10262|11007|2200|65078|7046|4591|2735|4…
150590		10558|3043|7879|2161|64127|7486|3273|9051|5184|9517|51714|3689|1294|6403|22948|65125|57514|3050|3040|3048|58484|83547|3039|27246|3240|4210|713|4321|19|55914|712|350|2209|4322|56897|3818|2811|8767|1121|5876|2243|3848|7014|26469|3046|9533|7057|2526|22918|6310|5575|4323|5425|5340|29066|914|3014|10163|23607|1368|5519|2237|5518|6517|1727|10567|5893|641|8936|537|51327|5782|356|127833|934|10534|25827|14…
118005		2317|3425|284119|54751|4356|7707|7270|4867|2811|10979|7253|2316|5664|5663|55729|64750|3688|11031|284208|1381|55709|378464|11176|4190|4775|10769|339230|27031|6326|6187|90933|3642|23705|261734|4853|6399|27130|2263|2261|2788|415|4000|2260|7058|23450|5727|1298|84273|8022|2131|2815|3784|1291|4222|2677|5422|2138|1299|5191|392255|6662|64324|1301|5167|6473|9935|55644|4092|2814|6774|2819|55798|7252|8850|8…
241540		6567|6906|551|7173|8820|7067|554|5108|8805|2668|7253|2157|5080|7252|5979|213|7450|51592|1908|1906|1991|207|4867|429|3710|627|4692|6927|3265|4893|3547|50943|7068|5728|5573|6557|7276|7038|2629|779|3569|8031|3758|9950|7840|6638|326|26191|8030|26040|7466|9562|359|5626|2778|1387|53905|51061|2692|5308|6658|3479|89884|710|4018|123016|585|2737|2623|8022|3973|54903|7849|1493|4175|5449|3480|91147|6469|6777…
208155		1280|1462|2316|8241|1301|9343|6662|5053|1134|780|4593|26276|63894|1146|1145|220108|285489|1144|5913|58155|2733|2317|1101|4000|23345|6375|7136|1140|5428|2201|2065|6364|2159|10094|7140|9968|5781|2200|3265|1299|4809|3691|7317|3655|1291|60681|3818|1311|23396|2074|140890|59341|4604|118429|9255|23522|7169|2629|1103|84171|54101|3508|5352|51280|5118|80790|2006|9510|54751|1822|3627|5320|7143|4146|1298|110…
118000		594|593|1610|267012|5133|2706|10804|4359|5376|212|6519|29126|1634|84466|207|176|1285|5626|4935|1287|1278|2035|26762|1277|50615|4041|3356|673|2153|57716|1121|2719|5604|84062|1639|3643|27185|5605|1814|675|1312|3123|374291|6403|2626|6854|54507|7248|3845|3119|6647|3848|7490|11005|6606|6949|65078|4952|1969|2697|65125|5191|5630|5631|5269|2206|3566|6708|4744|64127|6331|3569|7849|27019|7941|1959|2688|743…
605756		8892|8890|1967|8893|4000|8891|2516|5781|3972|2332|5728|2492|1730|4591|9210|326|668|1965|8894|3973|2488|1081|2778|1387|4714|54903|91147|1058|367|151|51073|9095|7157|152|7203|57532|115950|190|1499|29984|658|23031|8187|26502|2099|2798|5096|2108|2109|166785|5095|594|593|4594|2796|27243|6794|7252|6662|26747|154|2692|5925|5626|23191|3643|4920|1082|7474|51517|84100|4233|8614|9961|4692|2260|841|5058|3952…
235760		54903|91147|84100|26128|2668|1908|1910|5979|6663|51360|627|1387|429|123016|585|4830|10262|22954|2316|3897|1889|23095|583|9839|8195|2245|3815|5108|1388|64225|151188|51329|2675|2674|4684|1906|63973|5152|1800|55264|93474|4902|57062|5995|3792|10682|8720|10550|2706|1909|10804|79156|4846|10952|1215|3914|5781|23204|58497|1510|10197|2737|26|1294|26039|3918|2033|4000|64840|4908|4534|3691|3909|84650|4487|1…
227250		8820|383|538|5621|5308|4287|7157|9990|3119|7436|2064|26278|3417|79641|478|56623|5626|384|51248|475|2071|1356|7136|1280|3118|2200|64840|27347|404672|7140|9943|5781|2201|3339|2261|2068|84986|207|4000|1291|3981|2074|4853|2990|8573|1756|1292|6197|2317|59341|6261|9968|5191|7169|4763|3662|64324|6611|3835|3425|1293|30834|10211|348|80262|1610|5649|267012|4353|4978|4340|1804|4685|79033|8745|4045|10585|363…
218200		4359|7422|10|1493|5376|8260|54984|7148|942|941|7423|5228|8828|6405|8829|2817|9510|8531|9|7294|2321|3490|1490|351|5525|2|6154|6678|8074|4041|8106|4846|1282|4088|79612|220972|22976|1281|3211|1186|4771|2200|642|2934|2022|3077|8907|7428|1760|10847|182|4353|1636|5328|6329|9820|323|4763|595|80155|5310|6653|5824|9365|2548|2717|1173|4904|7448|3791|2048|6777|6776|940|7869|10512|3717|5781|821|3932|2534|207…
185700		3857|2263|4148|2260|9241|2332|59341|8200|3848|7227|3868|7276|6497|3835|4010|5133|2733|7305|5447|2261|5251|29126|1596|285489|3549|90|5913|3106|54209|4210|3123|3119|8626|1280|613|5745|730|2074|176|4692|5781|5307|8074|8085|6638|6473|8785|11097|4146|4593|6047|9631|2255|84260|2254|653|2253|8822|8817|2250|2251|10466|64399|2249|9053|2248|6469|8643|2737|91949|1559|1557|1571|1544|3813|2252|650|794|655|226…
227255		4534|2737|7547|4647|93|2632|54545|1610|6997|5696|94|7276|5290|4547|27019|6584|267012|58|5189|7317|80199|6607|6606|427|2273|59341|1410|3508|1778|5354|79363|1482|5226|4297|3356|27185|84062|207|1312|6854|65078|6347|6774|4524|1814|2625|2627|8085|284058|81839|23780|668|1116|5190|4281|4313|26|51691|6609|55591|54903|91147|26580|130399|64072|5048|5573|6891|10220|91|367|54433|7073|25924|2733|7546|10083|80…
158400		1861|5428|5257|487|1756|270|1282|4287|4175|367|9217|6329|5837|5230|10686|5255|1180|6742|163590|27348|54976|4620|6588|5350|84986|6843|57554|6641|6291|80262|84676|6645|6271|7082|3183|5239|137868|54675|6640|79005|6844|6289|10808|84515|7402|54221|1837|651|26525|8861|4543|93664|5713|54212|6622|1284|151254|1294|5566|8618|6288|3026|5887|5270|3768|43|4173|2597|3091|5008|1838|8660|138046|8525|7045|23594|4…
608809		3257|29851|3588|3075|89781|4953|23308|1499|3078|7157|2033|55054|7099|10747|3106|19|324|2261|183|207|8313|5727|149233|4893|6790|7097|6499|4436|5290|5320|27030|5795|595|701|10|10878|64127|3569|5243|5993|8625|5994|567|4261|973|5896|959|5897|695|3561|3507|930|916|974|1380|915|472|717|5788|3575|3981|29760|641|4068|64421|3119|7852|9939|23495|1789|8792|3117|27019|57379|3543|57724|204|4947|718|3586|3587|…
604856		90411|3998|3588|2692|3459|3458|5133|23765|3455|551|3431|7040|4159|5925|114609|6609|1080|4153|30835|6347|1154|2688|3586|7466|326|4953|3605|29126|6774|1499|6772|7099|2033|7157|149233|2261|324|7048|207|8313|27030|4893|6790|7097|5320|595|5290|4261|3123|3119|701|5795|51744|64127|6583|3569|51741|26191|81704|11178|2157|112744|3587|2691|4729|282617|4292|3717|181|4947|2022|1280|5395|2862|3460|50616|4436|5…
191200		93986|9211|540|116113|27086|53616|7299|51164|1161|475|1287|2652|5956|10002|81624|2706|10804|7306|51684|8915|4771|7490|5728|4763|2707|4330|873|1610|10121|538|267012|27089|7305|351|7704|5903|1636|1312|54209|3060|207|5621|22976|6622|1137|1487|4353|1822|6620|642|2|4846|5663|6908|3356|4137|3077|2896|4287|27185|84062|1814|6854|323|65078|5328|9968|114548|56949|2629|2966|6653|4524|23780|126|1116|2074|228…
220219		10585|54903|4867|29954|27031|3265|5340|3845|701|2683|23545|2296|219844|132884|56623|91147|778|3000|2200|1280|4653|57010|3906|8419|3060|673|261734|5604|2201|1462|1277|9770|7078|1297|4036|9266|3920|27130|2202|7003|1289|169522|5605|10265|1287|1121|1969|1290|80781|5076|4952|1301|25836|10133|2703|2652|875|5956|3832|2916|57062|4534|80199|2316|4089|83552|3146|1387|8036|2263|5781|10717|2342|5621|985|2339…
603376		3077|650|85358|7840|7036|84466|4256|7037|22866|2235|64388|26585|567|2108|2109|168667|5080|9241|8646|5428|22|25928|25884|540|4089|5096|5095|594|593|429|7381|374291|27089|2629|54902|3145|5009|617|2539|2592|2022|1716|5053|7915|652|657|7042|7018|93|6517|6833|2778|336|7040|3767|18|1280|6742|2645|6927|3651|5213|4760|215|659|2642|5264|3667|4000|6777|3172|4023|154|2690|56729|6928|5468|5770|3159|208|4544|…
312910		5192|5830|8443|5191|3000|5828|5264|215|5189|410|8799|5824|51|190|5354|3295|8540|5193|5190|5195|225|5194|5825|9514|2978|2981|2979|6342|9409|8504|23305|5376|11021|55670|8528|4534|10682|949|4359|8787|778|23410|189|1585|8892|54903|2516|84650|54545|2706|6567|5080|8890|2986|1967|8800|10478|11264|5443|5660|1583|675|11128|4729|8893|6340|7051|2719|2990|7490|6338|6337|57010|4591|57716|4158|2670|23209|1959|…
277730		1738|594|593|6888|189|5160|4967|374291|8139|617|3043|11005|183|8050|8802|4846|185|710|481|5644|1889|6401|6690|2784|118|8490|4843|249|210|1610|267012|11330|1906|5645|650|3077|1080|3875|3856|2643|174|7389|5728|1737|6331|2040|207|3356|4524|5162|1312|4137|84062|6908|27185|6854|6517|65078|51691|1814|2629|7466|8801|1103|1075|55612|215|34|23780|126|1116|4535|6439|25836|5165|5830|5651|9627|140767|5164|51…
260650		6310|3784|4287|3064|7157|2064|3417|336|9992|19|3700|3949|2053|5468|2690|54704|5506|10842|84986|23704|3753|80262|11244|29072|4585|11153|25764|25763|64215|5713|10142|341|5887|478|3757|5286|83442|387082|55|25934|25766|8263|5184|22864|10865|259230|23587|11332|139105|9114|253725|118738|6307|389874|6936|79633|27245|91752|200931|9701|23060|158358|10147|23518|5954|342667|56681|30815|955|165530|25758|2313…
140850		7010|11235|5781|207|7428|889|595|5345|5727|7474|5648|3689|2200|2245|182|7248|5308|1028|6910|11146|64324|875|6197|4763|4256|3081|4920|2201|2006|10494|7855|2220|9270|6608|50846|3549|6469|8428|26|5626|3265|1482|9370|2099|8321|4854|8643|51378|5925|710|285489|4729|2260|89777|26085|2324|3791|351|5913|650|285|10585|717|5328|5583|8085|51510|4292|5728|2147|5340|9844|9939|2697|4719|4436|4726|4221|284|4694|…
191530		5133|29126|3060|3710|50943|6927|3123|3119|7252|3569|6197|4340|26191|4692|79365|6638|6697|7498|3062|3061|6928|2936|10483|696|3107|1499|2033|629|10886|7157|6833|3106|3767|10725|348|2645|4953|2632|4000|351|207|717|6517|594|593|2668|3078|3172|7450|4760|7369|3651|5979|2261|10878|5631|5732|324|3251|3690|8313|7099|3667|2243|59338|229|5290|429|1908|4893|208|2538|5468|5770|6790|249|4436|9479|627|56729|866…
235900		3043|427|6609|720|91147|3039|213|1378|10483|5896|2632|5897|1991|3717|5781|5476|6521|1441|286|2990|7132|348|7124|2057|19|2994|540|175|4210|1130|1154|4023|673|355|6908|5604|5873|5156|356|7428|613|4137|843|3383|2532|5605|1513|3845|114609|114548|9056|2022|5310|2213|1736|595|64421|11277|2623|1536|2995|948|55024|2629|26191|10019|5551|164656|1773|4843|3425|5313|2538|2539|4598|5184|2993|126|54903|718|522…
270425		1906|6833|1889|183|1584|6340|6338|4846|185|481|2784|6401|118|3758|8490|4843|1585|3764|3767|1414|6339|2029|1910|1215|6337|1909|133|3792|53822|115677|4142|5547|2040|286|1080|7040|9100|5310|477|6329|23327|9365|6523|2028|51070|4311|10060|2787|2785|624|5348|2734|476|2786|11060|59272|2643|2230|2788|9368|2802|1908|4653|51764|1583|4734|486|23114|5550|23549|7173|85406|1760|57085|6804|1413|186|287|487|1411…
125640		324|5745|54880|4591|4488|6101|5741|5744|50649|221184|8313|22919|4300|8904|131034|2782|408|9351|10013|22920|9368|604|1454|2147|2159|5251|2099|699|590|5525|9229|5727|10014|2158|9759|1746|3674|3690|1896|6654|7533|1756|7874|5783|4582|2697|64324|2255|6452|8826|55612|7020|6477|8312|8841|3728|1749|1487|7277|6667|5746|2932|1499|9787|5515|3065|4487|9500|705|23013|63893|22881|8074|286514|79843|860|5566|904…
601308		695|25998|79837|8395|51311|123920|5305|10333|118788|8396|9467|54106|27071|8394|23396|54331|4615|138429|1820|29760|7006|114609|7099|55114|660|8797|3702|5336|10603|930|10163|2969|7454|2768|5587|5588|3815|3654|6850|10657|867|2776|355|7409|3055|6776|5335|5581|3716|4067|857|25|5590|5579|2130|7157|5578|5970|7097|10131|83660|7096|3717|5295|59307|5096|5095|2885|54476|3932|5781|6714|8912|2534|7100|3656|30…
212800		2108|2109|64240|64241|5476|2720|4758|2760|5824|3073|336|3920|8892|5660|427|6609|215|3074|4359|51099|348|3949|2632|8890|2629|5264|19|1967|8074|10577|5830|410|1509|1200|8893|2990|5192|4846|1130|51422|3064|335|672|3077|3700|8443|6908|8518|5376|4137|1536|7051|2053|8891|175|8540|80331|2896|57192|4854|5193|4668|6770|1969|2690|6584|5190|825|5360|5354|1893|26580|5133|93183|57104|3425|10842|5498|84572|936…
215105		2006|285489|4729|2201|5913|2260|4719|9939|182|5781|4726|2697|4694|4763|25915|4709|8085|57514|51103|4723|5824|5830|4593|8443|5192|8540|5190|10682|5193|7305|5189|5191|2261|5194|5195|3431|55670|9409|8504|5828|5264|1280|54209|84650|64840|415|4191|1311|720|4935|1298|5573|2677|59341|1773|3930|2213|55024|3730|11277|9451|26191|9321|6473|2200|4237|1140|2804|4016|4853|6690|3757|8076|1801|27257|2263|23509|5…
173560		351|22976|642|3077|2|4846|4353|1636|323|5328|6653|3064|56623|336|19|2035|3949|3700|2053|2690|10842|1356|79447|7036|3043|26471|1312|6521|115677|1756|624|1760|84078|1244|64215|6135|7037|6159|341|186|567|51070|4043|25934|10944|7204|334|5076|5360|319|128240|348|255738|3931|26088|23062|347|5045|6768|3586|1910|5269|720|3028|83941|25825|10418|5055|26119|127557|627|1508|4069|7158|259|335|4811|8728|3482|9…
300054		122042|3640|2706|10804|5447|367|212|6736|7157|5080|4692|5781|4254|675|1789|1786|2778|1499|10262|2532|1896|3043|3973|50846|2157|207|6638|6041|2908|2175|3630|2178|11200|1584|2707|4214|841|7428|5728|8312|2158|6927|3119|4436|4000|324|2263|999|710|4233|3064|7253|1586|3092|3732|1316|64324|5888|672|1588|6928|11236|5290|8379|2099|55806|5071|1028|4601|348|4221|6949|5077|846|7454|5741|463|4481|25836|7450|3…
210550		26276|63894|91147|2108|2109|335|570|1134|5265|4853|1482|182|7040|5189|427|4069|6794|9414|1080|1807|2243|5244|8647|23414|222546|3930|4763|2627|4645|617|3832|4598|54903|4593|1146|1145|3710|9076|285489|3075|5314|1144|5913|6927|2335|5310|3078|50943|23657|2719|324|4867|713|2733|7827|712|3569|64241|714|8085|26191|2235|7380|1285|1286|1282|23345|1161|6690|7136|1140|23607|7225|3426|4868|3265|5428|1288|128…
600952		1524|6376|3107|3577|3586|6356|6347|3811|6348|30835|6349|4153|3458|3566|3569|6387|2638|367|3106|4068|2161|1736|1234|3587|1232|1803|3588|1238|1230|3802|3806|3809|10332|1231|51554|10747|3807|3803|2921|6372|2108|2109|6351|3460|10859|3385|5648|3459|1018|2532|3384|10288|3579|2920|2919|6374|7305|567|7167|5744|3684|3804|26580|5133|1233|3848|7124|811|2826|2923|6891|3570|22918|9630|925|799|6355|2|4317|3576…
613544		1282|4153|2629|7380|2159|1277|1289|1583|6557|5660|1290|5979|5076|3758|7348|10747|6291|5648|22918|6289|799|651|80761|3848|1284|3026|5270|2220|7045|6288|649|1610|4147|267012|5008|1294|43|4085|1634|10682|1585|2153|4811|2199|325|811|4318|2335|2230|50509|2316|1286|27347|9943|9620|5345|1281|84650|1285|4036|538|10516|2160|1146|5788|183|1288|207|710|2719|4359|5189|4000|3356|51156|4259|64240|64241|1287|48…
305690		5476|57120|1080|2158|7040|1278|1277|1832|2157|3043|338|7337|168667|2175|8517|1028|64324|4204|8287|5053|2720|4758|3920|10675|2677|2155|2488|10479|2492|2798|633|7450|2260|3972|1636|51714|50509|6678|2894|1182|7045|1634|3998|90411|3673|2147|7855|3050|9498|9497|948|2219|80331|8325|650|2331|114990|5034|4060|3040|22918|2802|8678|7042|164656|3048|4035|1823|3696|651|7057|6755|4318|5317|79139|2335|3039|289…
602152		5626|8820|89884|5308|2692|5080|8022|6469|6658|5015|4038|3479|2260|554|2737|6609|3480|2690|695|6777|2175|25836|7252|6657|5449|9095|2688|10020|3730|8195|326|26160|2108|2109|2691|25861|51738|54903|91147|2862|5727|4867|127343|551|261734|427|84100|7380|8643|64399|2261|64843|2778|27031|23405|27130|2516|7428|3265|6927|5979|11231|183|4846|596|181|4893|4853|215|18|5311|5314|4750|5189|5290|1282|182|5191|30…
104130		1813|2316|7276|25814|8910|6683|2783|9211|2261|114327|4068|2733|10425|7248|348|1893|2563|4200|6469|285489|9244|4292|551|5913|4771|1294|5648|5950|4436|1896|4312|64324|117581|54102|81839|26040|2548|6473|8636|3765|3763|80790|93664|6487|11097|8618|177|23413|4000|6531|53616|675|54751|4593|135|2899|6755|83478|89790|5727|2891|777|64840|3852|9631|207|5781|2036|3189|3265|415|3861|1029|4893|3691|2781|51608|…
106280		1289|1277|1290|649|50509|780|3959|1634|7057|9672|164656|1294|4921|5549|7045|2645|6833|57045|7450|3767|4811|3673|1278|5155|3914|2252|3630|4147|6678|3918|633|5654|948|7295|2335|8646|1893|5979|1736|7507|5728|197131|5034|8626|22918|1028|175|64324|8481|5325|2717|1301|4318|4313|3678|3909|1281|3339|3486|960|1280|56252|823|148|2646|1291|1282|5058|284217|9410|3764|5480|1286|2199|54903|1285|58|8840|1288|12…
140450		1837|6331|153|10021|3757|84920|610|54221|3756|6641|81493|23336|348980|6645|1821|6640|1756|7402|144245|54212|9992|3768|9228|114928|84062|3753|4726|150|1739|27133|3784|260425|23327|1742|9863|5998|1740|57120|10207|1741|4842|6456|1674|57716|1838|5997|146|6329|10755|399|6457|3754|408|9737|2010|79577|7137|1482|788|58|4000|4359|51422|5264|8525|3920|7043|775|8328|182|1760|4607|189|23414|2627|11216|7555|2…
603394		1134|10585|1146|79659|1144|2733|7380|29954|2263|54903|4920|1294|7474|2261|1280|2720|538|367|2255|3073|1277|2108|2109|51626|2737|2990|5048|1756|1278|4312|7428|9939|3630|5979|2316|3930|8518|4089|3897|2131|5076|64324|168667|197131|1028|1536|2778|2629|5727|875|7040|6927|5009|4000|8675|3145|54101|668|4125|11236|6473|56623|5077|6928|5053|4038|846|5422|5573|10262|4750|6949|9820|2697|1760|25836|23522|130…
609465		1415|5476|54903|1414|91147|3257|2720|1411|4758|22930|114902|1409|5080|4284|3000|652|1387|1634|25782|4653|1420|4313|5727|1413|83552|6469|2263|1277|5096|5095|594|593|1282|7380|427|2099|6609|7299|2261|5340|5648|60|2200|84100|717|2071|5781|5925|4359|1294|89781|2316|64840|7045|1278|26128|10558|2703|4286|2700|3074|2706|71|1200|200576|4920|5015|4036|24|4853|3060|7015|4867|4000|1134|91851|7078|10381|1906…
235830		594|593|64240|64241|5096|166785|5095|4594|3043|2108|2109|336|338|213|2778|3039|1280|6906|19|3949|348|6521|1277|2158|2099|3710|5744|590|4547|1278|3569|1281|6927|3700|5310|2690|916|472|50943|11093|1636|1493|2147|26191|6710|5133|162417|100|2332|8074|2995|2053|6770|4952|8029|1075|5251|10842|2539|64699|4653|2993|3048|538|1356|2157|720|3075|3073|3000|3630|1861|7253|2694|6121|760|286|5340|2243|5651|5626…
609466		2006|2200|92344|2263|2773|2138|5308|5191|2697|5745|860|57410|25898|5626|4237|2201|5264|5195|10736|8076|8074|2255|5830|4016|2219|60681|6496|6690|6495|776|5744|5741|27352|2248|4052|2199|1602|2702|4069|2781|2253|2254|8822|8817|2250|2251|4015|51176|1634|9124|445|2249|22795|23522|2771|2261|8820|2700|1462|633|2264|29899|8490|5251|8601|64407|2260|1902|3350|2192|2252|3339|58157|5326|2782|4924|1901|6001|1…
125460		178|378884|5447|7957|1586|2108|2109|1861|351|383|6005|3073|25839|367|859|5251|4000|710|226|2316|22976|2|4758|6607|6606|3643|7167|3630|3064|1756|2203|1636|642|875|9499|6261|4860|7040|3077|4846|4353|229|5573|1080|4137|9217|5156|5837|3815|5230|445|5328|55145|1778|2896|773|2539|323|5803|3459|5256|7454|7915|3795|6653|6390|4125|9382|2717|91949|4594|1585|1584|2937|18|9852|114902|6521|538|348|338|2261|59…
603396		10682|2706|10804|3914|1294|3918|84650|4920|3909|64840|3853|1308|3691|3872|2778|4000|2737|2131|5781|7476|5339|10913|673|5604|4038|3891|4487|5605|9241|4312|2324|3845|1736|8517|8626|3868|4998|64324|8085|5333|1947|3854|4010|3887|26040|57514|132884|7474|29954|10585|649|7855|54903|91147|239|1387|2132|1280|25861|176|207|2263|3549|2316|84260|4488|2261|90|7291|84100|7475|2260|4056|22930|5376|26128|4222|57…
306980		54903|91147|84100|26128|2668|1908|1910|5979|6663|51360|627|1387|429|123016|585|4830|10262|22954|2316|3897|1889|23095|583|9839|8195|2245|3815|5108|1388|64225|151188|51329|2675|2674|4684|1906|63973|5152|1800|55264|93474|4902|57062|5995|3792|10682|8720|10550|4846|2706|1909|10804|79156|1215|10952|5781|3914|23204|58497|1510|2737|10197|26|1294|2033|26039|3918|4000|64840|4908|4534|4487|3691|3909|4920|84…
175400		4292|5395|4436|4953|1499|27030|7157|2956|2033|4089|4893|2261|324|207|8313|7099|6794|1130|6790|5728|5290|7097|701|5320|595|6690|657|5795|4763|64324|675|11330|5888|11200|4595|3265|472|5644|7428|6927|2263|4683|335|79728|841|8438|580|999|5645|3845|2064|7517|7251|11236|6928|1316|843|1080|3161|5979|1736|3659|10|8493|5245|4968|83990|4835|9156|9821|5727|5732|7040|29851|2778|4947|4946|4438|1956|7507|7048|…
191150		4353|1075|718|3952|7040|1080|5903|1356|3594|29851|3593|4644|79083|2638|5873|4615|3459|3460|7099|7157|6774|946|6772|51135|7431|348|3845|1536|5573|6347|1514|2022|64127|3569|23308|629|717|4089|5199|3043|10878|1053|2038|2035|81704|81494|6521|286|2|10562|10877|11326|823|2717|8547|6710|2040|2629|3426|6708|7349|5310|10479|351|719|3098|174|2652|1378|727|5660|538|4359|5376|5648|27202|5897|3595|720|3101|13…
190310		3043|3048|5803|2022|4221|3459|51714|1727|3050|3040|3039|2909|3240|51008|5265|1557|5979|9049|22861|79719|7466|4481|3458|4090|343521|3460|5929|119|7049|1499|3046|7043|238|2261|92|8085|7042|4192|1528|3624|4292|655|10973|4953|7157|9070|2033|27030|7048|650|1368|5431|324|5447|207|8313|4893|7099|6790|4436|6794|5290|7097|2670|5320|595|701|5795|222546|2623|4297|537|4613|4763|7040|51327|10926|4627|2177|821…
101850		92344|213|3852|5009|55612|4615|720|3981|3514|695|5376|3662|4609|55024|3872|2213|11277|1773|26191|57410|6927|3710|50943|2153|4771|25898|3569|3543|3861|9804|959|3848|242|6732|4359|3500|336|79840|10592|2706|719|10804|2125|84260|175|5950|2217|3853|3709|200558|27202|1828|1832|667|5444|3868|239|3857|5004|1610|2720|3849|7046|267012|51311|3858|5318|348|5728|2006|5265|3265|259|1294|2312|10516|1277|79092|1…
604968		546|1406|6010|1641|54462|2235|5775|4750|22|2130|2146|5888|166785|1066|596|1756|1760|1493|217|7038|1028|64324|51631|9759|3043|1616|4594|6840|57562|183|2720|1822|215|5189|5764|695|10059|2175|189|3295|3065|84839|130951|3257|1610|267012|4901|10558|2990|9517|594|593|5048|3914|2177|213|3039|3918|338|3909|89781|1280|351|6314|207|1277|3691|1308|1278|6223|4023|3655|3630|8815|6295|6606|472|8518|8481|5663|1…
250951		788|5160|843|5551|8438|3155|6901|549|90861|58475|5165|1737|5166|54704|5162|2108|2109|5163|5888|5164|10156|3002|57062|51283|55749|54978|162989|811|8050|10558|23581|5096|166785|5095|594|593|4594|1114|9191|215|5189|3692|5161|51|3156|841|837|34|37|2639|9351|861|23429|835|8837|84676|637|1832|1738|8772|9517|839|840|57136|7531|842|7185|19|4942|675|836|7132|2547|4967|7157|207|5264|5925|472|5016|23119|338…
182815		641|7486|1736|55612|9401|79650|11313|6732|11098|7014|6745|7156|8607|8665|2237|56897|5892|9533|6117|5575|5425|4089|3014|2177|4292|4599|5893|26580|472|7158|1937|8243|10036|5888|7013|6683|7415|6612|7520|1111|6567|7157|5111|6908|5591|6613|2547|5663|10717|26277|2316|4627|51324|142|2617|1029|22948|3329|3897|3798|10939|6687|26278|5354|137492|23111|547|9907|57679|79152|5889|54386|22955|7516|125150|57804|…
604809		3077|650|3106|27019|6774|3386|7036|3257|367|3732|1557|675|11200|5728|1316|999|3092|8379|4601|7040|463|4481|3689|567|3135|4615|117156|2071|4153|1080|2068|89781|1161|2073|5048|84466|4589|404672|4256|7124|5265|3593|240|7037|3811|7356|3596|6356|154|2629|7941|3813|3107|10859|8685|64388|335|26585|3824|10288|4069|595|168667|3075|7428|3078|1435|3651|5447|8518|2243|7099|9241|2908|6331|925|6347|8646|4210|2…
211200		1584|5189|710|197131|3643|1028|64324|4763|7380|3852|5979|5076|1585|7348|5190|80761|84838|716|10747|55670|715|54850|5648|2230|1583|4929|9540|7266|9134|6423|242|6403|2316|9519|1482|5167|4692|7547|59|7021|2201|7320|538|2697|306|10516|6638|2623|2719|1146|51726|6401|4638|2220|4036|3645|57514|4629|132884|6497|2495|5824|5308|10225|6383|1131|3984|22976|220164|3861|6866|403|3848|342574|5327|55816|8443|583…
311100		778|1585|57010|183|10804|4846|185|3784|3710|859|50943|7124|5456|4625|2099|1909|481|2784|7507|1889|5631|2158|6927|291|1493|6401|1287|6102|1536|3569|118|7454|9499|5307|8481|1184|1075|4843|8490|26191|2539|6247|1584|2706|1906|2230|10725|1583|9992|22930|403|1908|53822|115677|57158|5453|7005|4142|5547|7004|23704|149420|3753|1387|5635|25782|1406|4867|7226|10105|6774|4653|6310|5455|3000|4901|1678|10280|5…
138060		6340|6338|4953|6337|1499|2099|324|7157|8313|183|2033|7099|4893|2261|3356|6790|207|7097|2908|5320|5290|3172|595|701|27030|4547|9049|113263|5795|2289|4947|4946|6339|9100|338|4438|51160|7184|675|23327|8724|22881|22925|5888|596|23643|7251|335|3043|999|1409|472|393|11060|11200|3155|3845|841|4142|5547|213|100|3161|79728|4284|1280|8493|5245|580|6736|8438|4716|5445|1277|348|2990|4297|7517|7253|286|1278|4…
300129		5896|5897|7066|64421|1277|1536|7454|10019|5133|4352|212|29126|2760|472|11200|1610|90|3123|3119|641|2332|267012|11093|2623|8803|207|2153|3356|84062|2161|27185|1312|6854|5077|1814|65078|3815|4763|57680|4524|3073|7299|23780|1116|6223|4254|1991|6794|2261|8915|5156|4157|6390|8924|3843|7450|26|22|1535|4683|10111|4361|2822|3148|4689|7306|164656|4688|6005|3043|3118|7158|3836|2235|2811|695|1280|3674|11273…
271950		3265|2719|182|4763|3425|6926|7477|4356|2006|285489|4729|2201|5913|23509|2260|4719|9939|5781|2697|4242|4694|4726|8085|4709|25915|57514|51103|4723|89780|3481|4853|4593|7266|4854|2247|4851|9519|64840|4301|2906|8036|3431|9770|6383|10125|5920|221527|115727|2902|23179|28514|4191|7057|51196|3845|673|266747|5894|3562|5908|23463|2200|6014|2342|5604|26580|8315|54922|2339|4069|351|4237|54106|2804|1140|5863|…
192445		6331|3757|540|3759|3265|54221|6641|5080|3549|4920|6645|4000|51164|9241|2317|1028|10207|23327|124583|5998|475|6640|1741|1740|144245|5997|1739|84920|9992|2316|1742|4726|3753|1280|1462|1837|8241|1301|6662|9343|3773|5053|1756|3764|867|6329|66008|3767|64399|8643|79577|3784|399|3761|5727|2535|7474|3768|8525|146|7402|3756|7855|10121|22866|538|6300|27165|10125|1838|9495|3603|9770|5920|8573|22983|221527|1…
236900		3043|335|3039|6223|5444|2147|7276|4175|5741|846|2731|875|2653|249|1491|91582|51714|537|3040|8074|3048|5251|3050|2243|81793|1280|5265|1277|1278|5746|2778|6442|1281|1289|213|55300|4867|1290|4982|1186|7068|8542|189|8878|728|2690|1300|4952|8792|4673|9935|5184|5352|3240|128240|319|84289|283987|336|3078|5728|3931|3250|5950|5136|5745|338|5360|2158|1191|5096|2108|2109|5095|3929|2822|283|8858|54675|79005|…
123540		2243|2244|2161|590|6261|6331|8292|2266|5104|7450|4321|2162|11093|5624|4811|4018|710|729|114548|350|11277|3818|10345|2147|4322|2811|3273|779|3674|4593|3848|5345|2192|5327|1610|811|54221|22918|267012|4323|9455|3690|4615|3981|43|2165|3662|7276|7057|9454|6262|2159|1003|6641|2280|351|2335|7916|9456|6645|5428|5340|23327|2157|3356|540|207|1282|84062|4036|6271|27185|7080|5328|6854|4157|1312|9056|773|6507…
612843		169522|51360|6303|4615|477|3868|3853|488|6247|7299|1388|26128|7306|3746|3754|84260|4286|1540|1387|8517|5077|1294|2532|1896|2335|25836|652|1277|5080|8085|7178|55806|1289|3691|3655|1290|4312|5340|3909|2703|4952|8322|3745|7099|3852|170850|51284|3043|64840|3872|720|3105|673|4014|3106|5604|3845|5605|735|114548|11277|64127|641|2213|6559|5696|9401|3858|3939|55024|9733|649|2707|5009|26191|3690|1773|2243|…
608028		650|658|9241|3549|8200|392255|8643|657|652|64399|9210|2660|1482|5080|4000|1281|168667|653|25884|2332|182|2627|23414|5727|146059|655|90|659|50846|4256|64388|93|6469|25928|654|6608|26585|4091|4089|5654|649|7157|8646|367|5925|92|2022|2261|4041|51684|3077|2064|51176|213|11200|675|4038|5728|3732|1316|999|3092|8379|10133|4601|4998|8216|463|3417|4481|124857|7042|429|4086|7046|4090|25853|57626|84197|7040…
179613		3710|50943|2908|6927|3569|26191|2261|8915|4157|8050|6794|2158|3815|1288|4204|8287|10725|7226|10280|434|7225|2157|5744|4160|7224|140628|5443|3570|4773|9478|1738|2263|5162|7223|2155|6928|2677|1737|861|84270|7220|92335|6891|6890|6892|3572|5164|6595|51719|5881|7222|348|594|593|629|5327|595|6456|4137|11319|149483|2990|7428|324|6872|29775|717|79092|286|3708|1636|3078|114790|59338|9056|10878|103|6598|78…
520100		2108|2109|5428|4729|5189|4719|7040|374291|1080|4694|4726|25915|4709|617|7466|51103|4723|3075|5651|8820|3078|54840|4072|7381|3064|10653|727|2778|27089|54902|6499|9939|50943|8517|4645|10878|9401|1811|6523|9652|6476|6742|6690|3431|5190|4191|1366|5626|55750|6687|56652|4535|65018|1716|1890|3699|718|2804|335|11330|10725|3757|29851|4103|114805|1161|65109|3929|27257|140767|509|3692|57062|7915|7157|3426|5…
242530		2936|3043|5644|2147|4867|367|9056|435|5631|197131|825|2690|875|5009|1373|4951|594|593|11005|51714|6520|1670|5859|3050|4594|7263|3040|3048|3039|2937|27031|9804|5635|64219|5271|6519|335|2243|261734|166785|7380|8291|283987|3078|3075|27130|3155|2954|3240|183|2689|64324|2778|1277|23428|185|5251|2318|79577|4846|81|3931|1278|4041|3630|3981|5979|1287|8518|4069|6401|6521|1636|481|55811|5741|10682|4221|887…
148390		5888|672|7157|4292|675|4436|472|1499|2235|2033|11200|2956|7517|4953|4089|23405|2099|5925|207|27030|6790|4595|3265|596|2261|4893|2177|4233|2071|841|2263|324|79728|7507|8438|5824|545|2074|8313|580|7099|595|3845|79577|999|2068|701|22930|5290|5728|2064|843|1161|7097|7015|7251|2073|641|5795|10460|5320|7490|5071|1316|2271|2719|1287|1288|3161|657|83990|5245|1557|182|64324|1028|217|7299|3659|8493|5546|11…
609047		5959|10083|1258|3000|54903|91147|1259|778|261734|5995|24|57096|2706|6017|4647|10804|64072|5961|2978|4867|83552|1406|124590|25861|84100|4901|338|6103|79947|57010|9187|9227|64218|27031|7173|1161|652|3420|2778|114902|6311|6010|3920|6295|3073|5015|4882|6121|4547|5264|5781|6314|9094|7450|169522|79753|7003|23746|10002|22999|24148|762|1756|1121|30062|338917|3035|22954|10210|123016|585|773|6101|491|9129|…
136660		54903|91147|84100|123016|585|22954|2332|583|8195|7157|11200|675|3586|5925|2719|3123|7490|4261|613|1719|51744|79092|6583|26191|1610|5108|267012|64225|151188|51329|5152|6927|4683|1499|7428|207|917|1312|3356|6928|999|859|11236|27185|5091|2532|5071|84062|1736|4625|10262|6854|5290|291|1814|11141|65078|57062|25836|1947|4968|23780|4978|4524|10550|1116|594|593|3587|79728|7477|10197|10952|8915|3588|23204|…
601230		3852|3861|720|10847|1727|3119|10|55024|2213|11277|3117|1773|26191|875|5651|9939|50943|4175|79065|8260|3048|719|242|1528|3118|972|667|27202|3709|84260|336|6690|5317|1378|4061|1471|3630|54205|239|3848|4436|2125|10498|10725|920|59|90410|3708|1832|5318|3064|2162|8717|2165|4176|4067|325|1401|2243|6456|9|640|545|283987|718|7051|6319|1543|71|4683|333|7248|3636|3043|916|919|1801|10499|1041|3875|140767|15…
611547		3043|7428|6927|1956|11236|6928|6833|2064|841|5519|3845|5290|5071|11186|3767|3659|673|2074|356|1326|4968|8091|6517|2645|3651|4760|3159|56729|3667|208|3172|5468|8660|5770|4544|9479|2820|2642|6934|10644|3990|7466|5167|2646|3764|51714|8175|7157|596|4292|8643|3050|5727|4233|51684|3815|3040|1285|4436|5395|1286|5156|1414|5728|207|595|1287|1288|3048|7490|10060|472|675|3039|4221|6239|79577|226|389692|2956…
211930		5251|2778|8675|2260|6755|6654|5781|207|79577|9759|6452|9049|4591|4982|4763|3239|8074|143187|55811|6751|6750|5141|11311|1325|5729|23161|2263|57095|8674|9804|23767|10228|9341|2642|2638|55188|108|5739|8743|64787|5830|51086|8600|8741|2261|3362|155|4211|7450|3972|7266|54756|2224|23286|2254|309|2253|112|8822|8817|2250|2251|3757|5335|57498|111|9519|100271849|5174|112939|2885|10818|57120|28988|2249|57670…
265200		7248|7249|2200|875|7466|3257|3914|3918|1294|89781|3909|3852|1308|3861|3691|3655|3077|3106|3105|2312|4312|8517|1825|3849|55612|7389|6690|649|51256|283987|4771|3692|11330|23405|2632|6347|5644|595|8915|3458|667|8076|26233|3459|2201|5781|3431|5645|720|4281|5046|4237|1080|4159|7036|1281|7428|30835|4210|2324|114609|2022|7490|1760|2213|1536|2125|55024|1154|6598|189|11277|26191|1773|57514|8314|2199|2006|…
263000		6439|7466|1512|3458|3459|1956|3431|1439|7040|4159|5519|6347|2064|1080|841|1438|1154|30835|3845|114609|5290|11186|5071|2074|356|1326|673|3659|2692|5925|551|650|212|659|6609|4359|89781|3257|4507|2688|1356|10804|5265|326|3077|3043|5979|5189|7852|4982|7157|1499|5888|675|3931|1234|207|249|617|2548|2033|1280|7099|4953|11200|4893|3692|8643|2261|472|324|999|79728|51684|8313|5788|8438|6790|701|7097|595|53…
254120		3060|10743|79365|2562|25836|23229|3062|3061|2643|8022|10886|2743|6908|3064|3736|4137|2629|6329|126|54997|2632|4345|5189|1756|7337|2146|8553|4692|5308|3908|4591|64324|4204|6638|10243|10564|9495|5226|1627|8620|131450|2644|26160|5300|4654|23704|1268|64843|5660|5190|25837|10598|4852|5515|11098|3784|3670|10399|481|6018|58|6331|348|5979|6641|89884|2668|5621|4233|51132|627|5071|2261|5626|64106|1137|1037…
604335		3588|5133|1621|5993|8625|5994|282617|3586|5888|4261|7157|3107|6833|3767|675|29126|3060|4093|2645|207|3043|2778|6517|91147|6310|4760|3458|84279|3667|472|5621|659|3459|3651|720|4000|6927|1234|3455|2668|3106|3431|9244|79728|11200|4914|8438|2642|8660|6622|3710|149233|429|5979|841|114327|5788|3119|5770|208|6925|79042|6347|999|7517|4803|4159|56729|3064|9479|6928|3159|7251|5468|8518|4544|3172|3123|5290|…
112200		3075|3078|2022|10878|3073|3914|889|1028|175|3918|64324|3909|1308|2717|3691|3655|5339|94|4221|2629|358|718|3929|3426|1758|7428|5781|7010|207|11235|595|2760|335|133|5806|343521|649|7043|92|7049|7040|6402|4292|1401|7042|7057|1294|8643|7048|3684|7157|5727|5395|3624|4436|650|655|2064|9270|4149|5979|2668|11236|675|2956|1277|641|324|4089|5921|51684|8074|1289|4830|1499|6927|1290|4613|2033|657|5728|472|21…
179500		89781|3257|7306|7299|778|79803|79083|4644|11234|57010|5873|6223|84062|26258|5727|6663|4935|4000|1130|5456|388552|4692|3514|3852|4157|7337|1756|4286|1736|8546|5728|3815|27022|5631|7248|103|7020|22861|4221|1493|1910|6813|875|5333|4204|6638|57724|91582|8801|9933|282991|434|5874|2647|3500|5460|6469|959|242|5455|6608|50846|3549|202333|201294|3069|415|4160|5453|5454|63915|5077|23321|3861|4682|5443|8643…
134780		9496|9241|2332|1277|860|3236|1075|55603|2778|3209|2260|2316|8200|2192|3239|64840|653|3043|2719|2737|3710|6927|50943|4846|3172|3630|3569|5290|652|64324|1028|256297|81839|26191|129563|57532|655|26747|23191|650|1514|5087|51053|5654|823|23522|367|1280|56917|2263|3339|25884|8312|4921|7477|3973|4920|164656|7474|7380|2252|8087|7157|1499|26999|7291|5671|5549|1387|2317|657|1584|4211|4212|1281|1294|5728|36…
300870		351|183|1282|5972|7040|1284|2|185|4846|22976|348|642|3077|7422|1636|5328|2784|4353|481|1080|323|6401|64127|1889|6653|118|5837|4843|8490|2548|2147|7046|8074|7048|2153|5116|241|59|26047|4547|26278|5583|9365|2717|2022|4088|2200|1281|4763|1200|7428|10847|182|9820|595|5310|5251|1356|1075|1804|7036|79447|10159|651|7042|624|186|5122|240|1312|53822|26471|115677|5973|4142|5547|5270|4653|7045|1508|94|1906|…
601549		2263|3073|2261|2255|2332|7276|2138|65125|2717|8518|2099|5573|1896|5979|8626|7020|2760|335|8074|5443|2706|1387|2254|2253|8822|8817|2250|2251|720|3710|355|7051|2248|50943|4069|2249|6927|356|1736|3569|11277|2243|2022|55024|2213|779|4763|10736|26191|1773|26040|57532|776|127833|2264|26747|149483|23191|2822|6495|6496|2252|5950|2043|1602|2246|2260|3050|9887|60401|4726|10913|57827|5251|10746|6487|2781|80…
146850		3458|3431|3459|4159|7096|30835|114609|6347|5803|1154|4729|3460|181|434|170506|10332|2909|7099|3385|3384|7124|7100|2923|3684|9173|54106|1234|4161|4312|23471|2532|4317|119|81793|634|6772|10131|51554|3563|1231|2826|695|8651|1238|7184|238|7097|4615|3815|5611|4160|4192|5133|1524|1230|3717|353376|3656|3689|6356|6774|4314|8575|3716|148022|3594|1462|1991|6348|3329|7157|821|920|1441|4157|5888|5618|3593|41…
179270		6469|10653|2737|2260|2773|8626|5784|1493|2304|7849|9343|8085|3699|5727|1134|7547|64399|1610|8643|267012|2263|1145|2619|5913|5331|4089|3549|1144|1496|23405|1387|285489|4647|3083|5781|50846|1140|860|6103|7299|2317|5080|3853|3868|54919|4692|1161|3835|27019|207|3211|23558|668|3356|2261|27185|5077|5648|4036|7337|4208|1969|5076|116|1312|84062|8517|55084|6854|9241|5308|1814|401|65078|7546|7545|8200|4204…
162830		6208|2778|1588|5930|2189|5729|23161|2642|55188|108|6880|155|3362|117156|3972|2176|2175|5277|3043|3075|112|4589|111|3078|154|554|10456|1991|240|3973|3593|3135|7124|3596|7356|6356|6403|28956|348|5739|1728|7941|10878|2792|1394|4924|7265|859|134|8685|4087|60626|675|7433|7157|7253|3717|4352|1956|1499|3107|221241|59271|253461|119504|1234|8643|2263|2157|2057|7066|2261|3815|7040|5728|841|2064|5476|596|27…
605827		8643|6469|3257|5727|54903|3857|3043|3914|7428|207|3848|3852|8805|4089|4893|3265|2316|5108|6927|7248|51592|4771|3918|5728|1294|1540|6794|5290|11236|2737|3845|5573|1289|6928|7249|1308|5921|2317|3868|79577|1832|89781|7299|657|3860|3655|51259|65125|3458|80781|4763|2022|7020|4221|1028|3909|5310|3861|64324|9950|8031|3691|8481|4968|8030|977|129563|6390|2706|9562|8195|5339|3105|3675|4000|3106|5080|3077|3…
608484		5080|1296|7045|10558|3060|4359|4990|2717|1295|9517|30062|338917|6658|3062|3061|5376|10886|85358|2019|1286|1285|1282|54984|81559|19|2108|2109|1284|1278|4345|3211|6496|1277|9670|1280|2|9454|1729|1045|2335|5087|4286|1634|10585|4097|166|335|1294|22930|5998|4313|336|1287|3914|6663|2720|3931|3918|8620|64840|10207|200576|29954|3673|131450|3949|3078|3909|338|3075|1161|1409|28996|261734|348|114902|3655|86…
208700		5476|2720|4758|7305|7957|378884|5428|2632|54209|5376|1200|6326|5621|1822|427|7337|55145|3119|1813|8996|1476|2395|9255|3736|950|2670|2731|80331|4204|3938|3094|2653|8910|4693|9852|178|6742|5226|4359|3920|4828|27247|8292|351|6310|8892|6609|6330|5663|348|367|1387|1967|7273|60|596|2|215|8890|19|6338|3060|23636|6622|4627|4137|4353|472|6340|9436|23601|342510|10326|54210|100049587|3064|4747|2896|22976|66…
203550		10682|2706|10804|3914|2071|84650|3918|64840|3909|367|3265|404672|5654|2068|3845|3691|4000|8036|1308|472|6303|7421|3815|1896|3891|51360|8517|8626|1736|5191|55806|2697|54453|7227|117581|11146|1001|57514|617|3887|54101|326|1041|2717|2263|2737|2261|5818|81607|2260|5781|183|2316|4920|2255|6595|5972|8200|185|4488|4222|8573|6768|1825|5296|6635|9076|1636|2201|4750|10801|1749|5290|54345|2192|3229|5376|729…
268050		22930|6567|5428|383|5160|6469|2571|9179|5624|23431|472|4860|6496|7436|3251|91851|10084|546|5354|445|2018|6697|23189|57679|2639|2937|23335|6906|6742|2954|2668|5979|5663|11277|429|627|1908|4204|5903|2539|25782|384|1280|1291|7136|2071|2200|2261|64840|2201|2263|3339|7140|404672|207|4853|2068|5781|3981|4000|3912|91179|2317|2990|8573|7046|1756|2316|23498|2074|2760|1292|4851|6261|5191|1277|59341|6197|99…
142350		268|269|7474|51360|2737|2245|4853|1080|4036|2317|6926|1388|4920|26|7855|6497|7547|2316|8321|5125|9844|538|10516|1610|1146|5189|5308|2719|10225|54751|1028|64324|1131|10479|7546|7545|594|593|267012|3955|4242|55534|27148|182|84441|9497|9498|5626|3714|80331|28514|5664|5133|56899|7291|4867|1134|9794|2706|658|2017|2535|10804|5663|2736|79139|2811|1840|51684|8720|5190|2735|7356|5376|4359|1634|10979|57120…
600123		91179|2263|10801|5648|7291|23522|668|6473|8578|2737|1482|2626|6910|2255|7547|2187|10653|23414|4281|2261|2220|1280|70|7476|55752|1910|3265|8573|5649|2201|673|7380|5604|2623|4692|9968|182|3845|5605|197131|4613|8241|4920|25836|2627|7227|3239|6299|10084|8195|9401|64324|6926|6638|23545|78987|3832|57514|2296|132884|989|2006|1906|5885|7473|5979|9939|9241|5781|8626|10847|859|5076|3759|8200|2175|23157|530…
600122		80199|79363|2316|6347|81839|7380|268|269|54361|2737|3209|6736|2260|1557|7476|5076|2516|5979|7421|8195|4552|7348|326625|2263|10847|182|6658|4524|219844|4548|4522|7547|80761|6423|5447|8323|7757|2187|6422|10653|56917|4281|8573|9968|1910|3239|197131|4613|6299|6926|4317|8326|64840|2826|80790|2532|51554|4212|1855|3732|1231|1857|7855|1238|5125|2152|54751|79065|2899|4314|83478|4312|89790|1230|1462|7471|7…
270950		6567|2632|5160|6469|2571|5663|4359|2316|9179|2317|5048|3265|9990|6496|6812|2395|2670|6709|11277|2018|3785|549|5226|6906|23498|5376|8643|64399|10368|9512|54984|5165|1737|54751|2619|5727|27347|9943|27019|2572|5166|3920|54704|1977|5162|5163|7090|4867|50846|3549|5164|116|3786|8013|5516|2138|10726|7067|4744|5664|6608|10730|23787|967|4741|8448|8447|10618|2811|2895|90410|5080|80790|5578|26751|545|10979|…
174750		2108|2109|166785|594|593|4594|5476|2720|4758|5824|5993|5190|8625|5994|5189|5830|4261|2936|336|3074|3155|4953|2261|472|8504|1499|7157|7507|2033|5191|4729|2263|788|3073|7486|2175|324|2178|641|7099|4683|19|207|6790|8313|2074|4830|3209|4893|2072|1535|695|3700|4436|4726|3710|3949|7097|50943|4595|6927|2908|27030|4719|5320|5290|1316|7040|2064|1080|595|701|374291|2053|57192|55215|7508|2623|5795|843|1760|…
608658		5888|7157|367|672|6833|675|1499|207|3767|2645|6517|1956|472|11200|7507|5925|6041|6927|841|3651|3667|4760|2261|2074|2064|6794|3159|79728|5728|8438|999|5468|7517|3106|2260|11186|3172|3981|208|8915|3732|3815|8660|5770|7251|5290|5519|5465|56729|6928|23301|7048|3092|4544|3845|1316|5071|9479|3659|673|2642|580|2048|6934|1326|83990|5245|356|3161|8379|4601|60528|3662|2820|8493|51741|4221|3990|4835|463|106…
112440		2778|8675|7253|5573|9759|3239|7252|143187|3043|2994|6521|1280|6755|154|5144|7124|1756|2271|3630|1378|2532|3383|2995|9049|948|114609|2213|7849|1301|1154|4843|2539|2993|5729|23161|11311|2773|1956|3973|1081|84281|5888|8674|675|7157|1499|2642|207|3690|11200|472|79728|55188|999|3972|8438|2064|356|841|4609|108|9341|6005|7517|5519|11186|10228|155|7225|5071|2074|5290|7251|3845|673|26580|3161|5245|1326|58…
113310		2571|23498|2572|5516|5581|5515|26580|2159|51451|54903|1280|2261|4313|6910|4281|2697|2316|3209|2737|2245|9241|2617|5573|8200|25836|5307|7305|3239|6299|9935|1482|2263|7380|4920|55690|2187|2260|54209|1311|7040|1277|2255|324|2778|55850|85027|55266|4507|2131|7476|1281|6774|5885|8675|7473|5979|5076|2317|8626|9939|91147|4853|1674|2175|4625|9401|81839|6662|151648|594|593|6926|6473|7474|7348|8074|1610|831…
115645		1415|1411|1414|631|1413|54903|8419|91147|1417|10585|10682|22930|1409|1420|4284|5080|1410|25782|6690|1387|1294|4758|7380|84100|7431|2071|1161|2099|10484|6469|1280|2936|2703|5925|5264|2700|7299|29954|51099|1285|5428|3920|3914|84650|652|1286|5191|7490|404672|472|2200|1639|1462|2068|1288|1287|4729|4000|2697|2074|4507|367|675|5727|2261|30062|338917|5015|3299|4627|3918|5741|5076|11330|1412|2138|4016|49…
218530		1610|267012|1636|1312|351|2263|2261|2737|58|1280|22976|5781|5727|207|4846|10801|90|3356|642|92344|1277|3077|2|23209|7291|7170|2904|84062|27185|5979|5728|5290|2200|4353|2332|2690|6854|5077|10225|65078|323|545|4763|5191|5328|1814|2697|114548|4591|197131|1859|64324|284403|6653|2688|8085|57680|4524|249|23780|1116|26|5447|7046|2260|185|6774|3590|652|183|2316|6497|26128|164656|5972|8200|7048|5015|5648|…
609566		2263|7428|9968|60529|4488|595|57514|8092|9969|9441|2255|8074|776|1746|11236|79960|10168|1024|51176|2253|2254|8822|8817|2250|2251|6663|7411|1749|2248|2249|55090|6662|23032|8013|3429|112950|64344|2264|9978|1130|6921|6453|2261|23582|8453|23013|2252|4929|2043|6923|9500|3181|2246|10298|5469|9988|4487|7203|55662|3642|2260|2962|5702|23389|1050|2034|51191|7709|5251|9063|5436|2963|860|3678|57154|8452|998|…
169000		2317|54751|4867|2811|10979|7253|2316|5664|1280|5663|2263|1278|4041|1277|799|3690|1513|6774|55729|64750|3688|7421|4763|254170|8572|249|990|23594|4998|5000|81620|1298|1387|9496|8085|9401|4010|23522|27031|1281|3265|538|10516|92344|261734|2332|7148|1312|2245|9820|2261|27130|23545|3835|124583|26229|1311|23184|2815|2260|2778|7450|6678|6399|285489|55644|2252|2814|176|5913|2335|5781|3897|7057|4999|6317|2…
169550		7058|5654|1299|1298|1301|1280|7059|4099|780|26020|3339|2261|1281|2273|6261|9377|9499|9425|2200|7415|1991|3106|367|84273|9873|116085|4010|4318|1101|1311|4313|8200|7040|5118|84171|652|831|1297|1277|55603|2252|1291|9638|5549|84612|4146|2778|8675|4000|10847|860|9001|4488|2801|6678|8085|7045|2335|4322|7057|633|4512|650|308|8074|3674|4312|1290|712|9410|2263|8797|5354|65078|1300|4982|4604|5310|4853|538|…
182950		2131|51684|2261|5376|5781|4771|5728|2200|81839|4330|1180|727|731|29851|718|2760|732|2132|5080|2316|472|717|735|7276|1436|29899|26278|5447|3425|729|2296|5199|2717|2639|730|4359|23308|3459|5406|3458|3426|959|3431|3507|695|1493|4153|4210|4159|30835|114609|11277|114548|6347|1154|1675|65125|10131|64170|2592|10585|5133|3073|1208|9730|11227|629|733|7124|169792|51222|5824|351|23031|1191|29954|5428|29126|…
600302		64240|64241|26580|4359|5376|10717|23431|6683|6567|6310|215|2131|3708|5663|2395|22948|3897|2697|3798|3329|6687|5354|546|23111|57679|2717|51324|4627|2316|6908|2617|26278|10939|137492|547|9907|79152|55850|85027|55266|8636|6906|5824|2132|225|5825|54984|6252|9512|10131|54903|91147|5631|5830|8799|594|593|56474|5727|1952|821|3376|5621|701|50846|1912|2706|11227|5191|10397|84100|4000|699|8443|90678|22954|…
608158		3077|650|85358|7840|2108|2109|162417|55116|57017|2746|5009|445|2752|1373|336|4729|19|4719|3700|7036|54840|3949|51004|2053|374291|2395|4694|2690|4726|25915|4709|617|56997|10842|51103|4723|57719|84466|4256|2040|7037|367|3064|50943|22866|4191|5160|8050|3081|8820|5189|2235|3431|64388|7381|5096|5095|27089|2806|1738|8803|26585|54902|567|51412|5080|168667|64215|10128|8802|415|9241|23636|341|23474|55750|…
310470		10558|9517|26580|4359|5376|5428|1621|5621|348|9927|7046|4803|8518|10801|5979|26353|3977|4914|3060|22948|7276|2617|7879|2705|1760|667|9990|2395|2934|23095|9131|65125|1786|3295|547|56652|7466|270|950|6310|91147|5096|5095|2668|9244|84279|2778|6622|4137|7436|79042|429|4001|2629|540|3064|3784|6311|6709|1908|627|6925|6620|55850|85027|55266|710|4287|2697|2332|1889|773|51010|80746|2652|4763|7443|1644|420…
612626		629|3480|487|3630|717|9365|2010|26058|3078|1760|8795|348|5728|208|10878|59338|3621|4010|2147|4000|3549|2099|4920|215|4041|5080|3952|2162|4846|1277|1636|1278|799|9241|3026|2317|7421|1028|8572|1588|2688|4524|124583|718|5199|1499|7157|8312|841|10577|324|4233|2690|64324|5290|6588|2538|3425|5350|4125|10137|5648|3929|225|5825|64399|727|8643|3075|5783|23184|7474|2535|8793|6658|79947|335|8777|5727|946|78…
275250		2645|6833|3767|3630|1736|7507|5728|5979|197131|8626|1028|175|64324|8481|1893|5325|2717|2646|3764|54903|58|1146|7337|4692|3977|1289|2719|4914|4750|1277|8518|1290|3860|2022|1760|1301|6329|6638|4204|54101|132884|57679|56623|1180|1414|10060|2029|3119|91147|11313|3939|5208|84838|3482|3118|3759|1134|6745|122042|213|23031|7157|23368|3257|3640|54850|3182|54462|220164|2067|7306|7299|8607|5781|472|8665|113…
608156		1610|267012|93986|27086|7915|79813|18|9378|116113|207|3356|3708|7337|4297|10847|9856|3064|27185|26047|1312|84062|1807|7436|2332|6854|3897|57192|6925|2290|2020|65078|1814|29899|85358|4204|9839|23780|4524|161582|549|1116|26|58525|10585|367|2263|1387|2033|2261|2316|2773|7305|2248|7157|2260|1482|1280|29954|8573|5340|285489|5621|348|56896|23414|2255|5913|3759|2138|5193|7020|79065|2627|182|7957|3717|26…
608154		26580|7305|54209|718|10516|5346|3952|4000|284119|213|2617|857|3643|5696|5468|5506|1028|7421|64324|84823|2235|55850|85027|55266|212|22|51099|3077|3064|114548|2623|11146|1893|3145|5498|3028|7390|7389|210|6649|9436|23601|342510|10326|54210|100049587|8803|7707|946|4016|3823|7270|3807|1952|3813|3376|5350|6891|629|8302|22914|5199|10878|84838|81494|10562|10877|11326|6890|123|7349|8187|26502|175|7036|342…
304350		54903|91147|5447|2798|2796|3814|3973|4920|5626|2778|7157|7474|1586|84100|367|84634|2692|3972|2488|1499|1387|2099|1584|675|2157|3043|7450|472|5781|2260|5925|3350|2492|3952|54361|3643|7252|4692|6870|8312|6736|6794|841|650|8022|6866|1991|710|4041|4000|324|11200|4233|7490|5888|5728|5241|1277|1278|3077|190|2332|546|999|123016|585|2253|5290|2160|1583|2175|22954|7421|1588|10371|3092|629|64324|207|1316|3…
186700		2261|7337|4204|9927|6622|7276|64802|7428|27086|595|2668|26278|1908|5979|627|5076|5781|429|3265|5077|2263|351|19|22976|54708|1909|4846|860|2|2099|348|1636|25978|642|3077|7124|4353|5328|9445|323|6653|7291|3425|64240|64241|93986|116113|442867|79960|1610|8074|267012|5376|5133|1312|54903|538|9083|442868|149483|51684|4359|2316|5728|2131|4771|2200|5251|2675|5080|2674|29899|81839|80781|4330|1436|55837|11…
180600		7306|7299|434|5443|4157|1908|1910|4644|4254|5873|4286|596|5077|6908|7337|4692|6774|472|5979|5728|7015|4137|875|2629|4204|6638|8924|126|4160|4158|4161|2255|7157|4159|10682|4846|5888|207|367|5080|3064|122042|3914|2263|841|3852|8643|181|6310|3265|7957|3815|3717|1294|675|3640|11200|5727|3918|2261|3691|79083|7486|4893|1308|3257|861|51176|3655|4436|4000|641|378884|3857|2064|1621|3861|5339|6906|79813|39…
187650		29851|23308|2778|3762|6755|286|367|9049|5149|3760|8292|4593|1134|590|285489|1145|5913|43|6521|1144|55811|3043|8260|351|1140|5277|3039|6751|10|2994|6750|720|6005|5728|2936|5141|212|2|5925|348|1727|966|1325|5729|23161|22976|3339|1066|1294|642|4846|3077|3265|1378|2261|6908|3920|95|4692|3064|2775|4914|4353|4312|5979|1636|3845|5328|4137|2821|323|11200|7422|5626|5444|3717|675|3732|3092|999|613|3315|665…
600546		84464|2072|2177|4683|2176|2187|675|2175|545|10682|5925|7015|1728|472|641|84650|10111|57697|7486|1896|2074|5727|54840|2737|1736|548593|10060|5429|525|2548|7066|4352|1161|7428|91442|6927|5080|11236|6928|80198|26277|4692|5885|80233|2243|4968|10019|286|100|1719|6638|1663|4125|3712|2178|4361|55215|2067|2152|11200|64421|2189|7157|2188|7507|5888|1610|2108|2109|79728|7014|267012|9521|11277|3337|672|5893|…
243320		8029|2694|5406|2263|1316|324|2064|4595|843|5290|81693|3659|1208|1719|4548|29851|8513|5408|23308|7356|3557|3553|999|3845|57192|3459|5803|4221|10617|55937|4552|2255|29935|6101|1952|8074|2956|2638|776|3717|3958|326625|7018|50649|2253|2254|8822|8817|2250|2251|2261|3394|213|3514|2248|9314|4585|2249|51283|55749|56902|875|90678|7466|326|162989|7850|4036|2560|2264|3562|23581|83442|5286|55|6117|8313|837|9…
175750		64127|58484|55914|8767|147945|29108|8915|834|114548|8074|4148|84674|176|1387|9939|1277|2201|3106|1278|5781|1299|1298|2317|486|8200|4998|4010|3835|9365|3081|124583|26229|5352|114769|10392|421|8036|55227|667|8502|22900|5251|1501|152138|91662|7099|3691|1147|4210|8785|1500|329|7097|4146|999|7188|8517|958|440068|22861|8837|3654|9372|1280|4089|7185|4092|2064|4804|84270|7132|4099|841|55655|10940|5894|71…
115000		11216|1134|1145|1144|2815|2812|2811|3784|51422|10060|6584|1140|6331|3757|1146|540|3759|3265|5577|5174|1760|5313|5573|3679|9992|5576|6519|9368|2668|5979|3753|1908|5565|627|429|5913|3764|5571|3767|5564|23704|51164|10021|23428|79849|475|144245|84920|4726|3939|4000|153|4607|54795|55644|2814|610|10142|1244|4593|8852|9495|158798|9351|54221|2675|2674|5566|11215|2885|26960|7534|2160|8460|6833|1909|4653|1…
212160		2108|2109|215|1066|859|5465|2562|225|5825|5824|2819|2990|2273|4524|7273|4620|3920|6261|1536|64374|6517|6833|3767|8803|2778|7422|2645|5468|57158|3651|4760|6927|7915|788|8802|2642|3033|51181|5264|3172|5189|3667|1292|56729|6928|1080|7040|4544|3159|208|5770|8660|9479|5167|5837|2820|3990|336|6934|10644|7466|3295|37|3643|19|8291|3949|348|3700|18|2690|5728|2053|10133|6915|3155|10842|64805|4190|5160|5586…
217990		538|4692|6331|2670|6638|1373|51248|475|1356|4682|3043|3048|4925|1727|3039|415|2668|5979|429|627|1908|369|23474|7048|8518|7157|5167|2091|54221|26751|3060|4924|2261|348|3265|3784|6311|379|3552|5621|540|8864|491|5308|8820|383|4204|64219|10743|2562|79365|6641|5354|5009|7436|34|3119|37|2064|4287|4353|1874|6645|9990|6457|26278|5894|3417|79641|9124|478|56623|23327|79959|5998|6640|3192|51714|4593|10207|1…
156830		1280|2261|3339|1277|1278|4750|5745|2317|6662|2263|1311|2260|2255|4893|3265|7157|3981|5925|5290|3845|8915|6794|3815|2064|3662|10460|7291|3417|6473|2252|2253|1513|6678|1281|5549|2200|8074|1297|7045|2254|8817|2250|2251|8822|3673|54751|2335|1101|2249|2248|3064|4763|633|1300|4882|8727|9321|7474|2131|64856|2264|860|5573|5744|8200|59341|5443|50509|5741|1760|149483|1299|3814|7450|79840|132884|10592|9637|…
136620		7157|4860|3845|2332|100|8643|5727|336|538|540|675|19|183|5925|51684|3700|3949|8139|1557|2053|779|5921|2690|2623|10842|1811|596|7167|7507|7015|7019|64216|2175|5290|4204|1778|6608|475|50846|3549|1610|57532|267012|9770|6469|26747|1719|23191|136|64215|3265|4893|207|10235|51248|135|1812|1499|6261|134|51164|341|83988|5447|1890|2033|8036|64399|6927|5442|51106|4683|3043|7428|79728|25934|5229|2342|999|335…
156520		3209|2778|2260|9241|2316|8200|2192|3239|56917|4212|653|2317|54903|4211|285489|5729|23161|25884|5913|7040|1146|10262|1291|655|652|4090|2010|1292|1080|8241|3908|1760|650|2074|1293|7169|546|1131|1749|5307|57514|26040|124583|26229|657|23767|2642|55188|108|3362|155|91147|3972|8076|93|92|80790|54751|4593|1893|5654|112|54756|2224|4086|111|554|3973|5739|2254|2253|8817|2250|2251|8822|659|2792|1134|2244|22…
273730		1134|79659|1146|54903|91147|10585|4534|80199|1144|8074|4359|5376|4920|2263|7474|2261|1280|10558|2720|51626|2316|4222|2131|7428|4089|5727|2778|5077|7040|1277|4867|84100|9244|5781|4000|1278|6927|2074|1161|8675|338|2990|57716|28962|29954|2760|6910|11236|6928|3848|2260|54545|79363|6197|4830|4038|5573|5422|5340|4750|846|5406|10262|5621|6261|3265|9939|168667|27031|5290|1760|2312|2697|6949|2175|9820|476…
242050		8671|116085|6329|762|9497|5174|760|1080|6340|6338|6337|6641|4615|1906|7040|554|6606|6645|6640|6508|10207|1741|1740|1739|6521|5566|6339|6568|65010|9100|9498|6565|19|23327|6331|594|593|8724|6522|1182|55867|6584|79849|3768|6583|6579|146|10158|949|11060|6755|551|10479|1756|1244|1837|114897|7402|11216|57540|22983|55139|6804|9368|4734|1889|5830|23095|6550|6300|8525|286|7498|1909|51284|27165|80331|2778|…
258850		10585|54903|4867|29954|27031|5340|3265|1610|3845|701|2683|267012|23545|2296|132884|219844|56623|5476|91147|2720|8074|1678|2263|64840|2316|3000|415|5727|3043|3339|4000|2737|6310|4647|5573|5925|1406|1282|7299|1277|7276|1130|2200|4750|6197|5428|6609|5077|860|540|4359|6949|10262|8517|5781|5624|2697|7428|3073|10381|7422|207|8518|8106|6121|4023|3356|5080|595|8481|4763|5009|6908|7248|5191|3708|3064|7078…
234350		5728|8795|3621|3425|6261|779|4784|6690|11330|336|3043|5644|19|5645|3700|3077|3949|3106|1080|270|2053|2690|5244|10842|7389|1180|2668|5979|1277|2316|1289|627|429|1908|1281|4356|1290|4645|5624|8793|335|3039|5651|3064|23031|140767|7045|1756|7276|8106|324|7157|8743|2147|8544|207|5732|5727|1499|268|4781|269|672|875|8567|6717|8797|675|2177|9699|10345|2176|2243|64215|2175|2064|999|3981|5071|4436|5465|748…
159410		183|3039|4846|185|8106|154|481|2784|6401|1889|118|4843|8490|117156|9244|4589|25953|240|3762|3593|7124|3135|3596|7356|6356|7941|8685|23529|3043|10196|60|537|1134|1906|1861|10558|1356|3760|1141|3060|3162|92304|4359|1137|5265|285489|4312|5080|3784|53822|590|1271|1524|115677|4142|5547|1145|11213|103910|6390|2908|4990|375790|3356|2717|3458|1559|5925|217|3251|2027|1910|1144|3106|613|2158|241|3566|3347|…
126390		1528|3043|3039|1586|338|3048|336|335|5888|7157|2936|675|3857|6906|1280|596|1414|3265|7428|19|5728|4893|213|6927|2643|5925|3949|1311|4547|472|207|79728|5265|1066|2908|8438|11200|7040|3845|1285|841|4609|7517|3064|1286|3710|5290|3700|3630|3514|11236|1462|6928|695|7251|4023|999|1756|5311|50943|4210|1080|324|7490|2719|3848|2158|2332|100|5317|4221|3561|2243|2053|1896|488|580|3156|4763|5245|2690|1536|31…
300619		594|593|1415|1411|1414|778|5476|10682|7157|631|54903|1413|8419|91147|10585|4758|1417|2720|367|22930|1409|5888|5080|22|3920|6567|675|1420|255928|1387|4284|207|472|1410|538|2316|2157|2099|5781|415|11200|861|64840|3717|5277|841|212|25782|6908|5925|6310|57010|7431|2071|4692|1277|7102|84650|4137|5048|3107|5264|1285|1822|3815|5251|6103|1741|1356|1639|8573|8260|1161|7380|84100|6303|7490|1050|10564|546|6…
271600		80199|79363|2200|175|6347|81839|4125|168667|5654|213|5644|6906|5265|567|1356|5651|727|338|7018|54840|3651|197131|875|3482|652|26020|8076|2201|1280|8200|4237|654|1462|6567|650|4317|6690|176|3107|4052|6399|2006|2826|2532|51554|9377|1231|3732|7058|4148|1299|9425|4093|1238|720|1855|4088|1857|2316|1298|3586|4210|3123|4312|846|9873|4314|4261|8878|811|51744|2213|1301|55024|8792|11277|6583|1773|2199|2619…
123050		7020|2263|2261|2255|2099|5573|1896|5979|8518|8626|163732|7913|26119|10370|22905|3092|9223|11059|324|11060|6857|4904|91179|4869|1213|1146|839|652|3643|64324|2146|1277|8085|1289|834|23385|1290|25836|8074|284307|5925|7157|5443|387082|7022|2033|1499|2254|60401|10913|2253|8822|8817|2250|2251|836|2248|2249|8578|1134|2260|776|2264|84281|2252|23368|2246|3182|149483|220164|7021|367|2043|10250|9465|3050|93…
272150		26580|54903|650|91147|1280|4313|7380|4920|7046|1387|7136|658|2261|90|64840|2737|7040|176|2263|91179|6595|207|2260|2132|9241|4204|285489|1294|6497|4000|7140|1311|2316|5080|5913|7507|3549|4312|1146|472|1291|8200|5781|10436|3265|9759|546|3209|7476|720|4297|4750|1293|2010|1513|2200|7474|2074|4038|6683|1277|7291|1749|5077|5573|2175|5979|10262|1080|2131|5310|2623|2213|2317|5290|11277|26047|6925|2245|50…
217200		212|7276|501|8803|9400|5876|5950|6487|177|166785|4594|2760|3189|51608|2261|54977|780|335|3265|5925|6121|3845|189|5837|2731|875|10460|4942|2653|9380|64170|4524|4140|249|468|1644|1491|9796|221442|11325|8518|3339|3073|8073|4036|9638|7156|5096|5095|6521|9788|1107|1122|5009|1915|9869|5476|4758|7431|2720|378884|178|2805|7305|9925|7879|2822|6283|5864|213|7957|5870|7076|4552|1822|3630|2632|6690|80345|802…
226850		959|3514|718|3507|4068|2|695|472|3119|23495|641|1789|4591|7454|6774|22861|3117|3500|922|10878|29851|3075|7157|4683|4361|720|54840|4093|567|7507|659|64840|11277|4615|4089|3118|29802|2178|4644|5630|3078|7450|6103|2175|730|79589|972|1639|23308|7010|4627|57823|657|1991|7441|2022|1289|3845|3930|8074|6647|819|5290|94|5873|3981|3860|4153|4744|5199|4609|629|8322|7399|9401|54345|7466|8517|3662|727|5376|35…
606407		6519|7157|9056|2064|3417|326|5096|5095|23428|5888|675|1499|11200|8805|207|79728|5108|472|8438|51592|5781|4281|673|5521|7517|999|5573|5604|841|7490|7251|5605|2719|5071|5290|580|3845|8493|8031|3161|5245|6295|9950|4835|8030|6520|4978|9821|83990|6833|3767|338|6517|2645|6927|3651|3667|4760|3172|5468|208|3990|8660|6928|56729|5770|3159|9479|4544|5360|6934|3156|949|383|1071|6272|2820|2642|10644|7466|5167…
136480		3897|1463|6900|287|4684|1272|6196|286|5962|8682|3678|4478|5621|8650|3685|10048|6195|7430|3371|4897|10280|1457|84033|55697|8128|51046|7903|2668|2674|5787|3384|221264|55229|26047|3337|7143|27329|23114|6711|3710|84224|6005|6338|6508|4801|627|9223|563|10085|6710|550|7248|4340|4978|1804|4685|79033|8745|4045|3689|3145|3693|953|54737|7283|1244|50944|4853|6093|5826|3385|3690|284|222484|2260|3491|9368|669…
129540		10682|2706|10804|3914|2071|3918|84650|64840|3909|3265|404672|367|2068|3845|472|4000|5654|8036|3691|1308|6303|7421|3815|1896|3891|51360|8517|8626|55806|1736|2697|5191|7227|54453|11146|117581|326|1001|1387|4920|57514|617|3887|7474|54101|1041|2717|7380|1161|1280|3339|2006|5727|4683|2074|545|2200|58|176|2316|5781|6595|4853|285489|6774|2737|10516|2263|673|182|7476|5913|3643|5604|6662|7337|5979|10847|9…
245650		7380|3073|2571|2261|5076|5979|27031|1028|64324|3712|7348|2760|7305|22976|54903|80761|213|472|3691|4683|1294|4000|3655|54840|351|1678|4312|324|2175|54209|2638|3060|4868|2623|5621|23498|1509|174|2538|5663|249|1822|2|1476|4137|215|11277|1134|3064|642|5328|4846|3077|2896|4353|3897|1636|2670|23636|7248|3119|323|1436|6653|5009|1373|6567|6469|4867|2316|5133|2632|4534|80199|2317|1145|6709|5160|3265|4359|…
607044		4920|7015|51176|2535|7474|7855|23293|1200|1044|9500|60529|23381|10189|7011|54984|5308|4828|8607|80199|51701|10856|8321|8643|6955|7476|1482|3836|2626|10445|10519|54903|6910|10728|4286|1499|79363|860|2475|3549|50846|7343|5732|675|51684|4691|182|23414|2904|5728|4591|6613|23522|6198|3702|2627|57680|7520|207|1859|6347|4851|3838|4040|9095|9496|81839|4089|6926|51588|7514|4829|91147|8312|1956|7088|1147|9…
267450		1373|3458|3431|3459|6439|4159|1956|30835|2064|5519|3845|5071|841|114609|11186|6347|5290|1154|673|2074|356|1326|3659|1439|4729|1080|1512|7040|1438|7099|3689|4771|8915|5265|3588|5624|369|5627|2153|3077|5648|7490|3043|4153|181|3455|7389|3460|2243|462|434|7840|229|5894|7124|10332|4000|161582|4312|3684|3385|3384|170685|2532|2147|117156|3563|2923|9770|6356|22808|11116|4589|11213|3265|3717|11339|83593|3…
183600		4552|326625|4040|4038|4524|4548|4522|7476|182|1147|25861|6469|6310|1294|7337|9939|4312|4204|27123|59274|7855|3914|3918|8323|3549|50846|9927|51691|3586|7471|8643|3909|8312|8325|8326|8139|3123|2706|2324|4261|3908|51744|5781|6583|5354|64399|26191|3691|22943|1308|6473|84168|9241|51176|4041|118429|213|57689|5727|6736|89780|7048|8655|1718|23509|4242|649|6422|348|51168|54361|54708|4854|2619|2|29888|7057…
160990		5621|487|3977|3339|1760|3736|7555|6329|3094|1180|6588|5350|23704|5094|23650|133396|1489|3976|64856|1804|4978|4340|4685|79033|8745|4045|3316|1270|10658|5133|3572|1822|1271|1739|7276|1610|5348|6641|8404|2720|267012|4758|4359|8892|10558|5376|6645|5008|8443|4659|6567|1893|8890|29126|1967|1305|22795|10397|5663|8660|11128|3766|8898|8893|6663|410|215|4137|6709|5728|6640|540|5116|7015|5264|3981|57716|681…
244300		3257|89781|7380|6469|5727|1387|4653|10558|60|5080|7299|3060|26128|10585|5077|2263|79659|54903|2316|4286|1409|71|7490|2200|4000|4036|4157|59|4208|4359|5979|91147|675|1910|5573|2719|5076|4935|5339|5308|4692|4771|7078|4016|182|2697|6690|8546|6949|2160|10133|4998|10743|875|4763|9839|4990|6638|2688|3425|4010|2296|8924|668|7474|2717|7136|652|4089|2261|7348|29954|4920|6496|1280|2260|2737|4487|1906|5648|…
127820		4292|2131|4436|5573|5781|2132|1280|4359|5376|6399|7058|176|1299|3339|1311|1298|4692|2260|2245|2263|5251|2192|3209|1301|1300|57716|6905|6662|6638|9241|6473|8200|1959|9935|25836|9156|6910|5307|124583|10131|5395|1193|11227|9877|5378|8074|4437|27030|7059|4313|2261|4438|84281|4099|1821|1297|8930|2316|780|2956|9465|4256|2200|2201|122786|4286|54984|2697|56917|285489|1192|5913|2778|132884|5613|2317|59341…
150360		5340|710|91179|5376|3952|8578|1756|1760|5244|3425|4089|3868|3853|3060|2317|2668|3835|668|51008|5979|716|10747|627|429|1908|8518|4359|3852|3861|1113|2548|5167|4481|8195|715|5648|5327|59341|5274|60482|1893|9782|54101|154796|7123|3064|2719|1361|2316|5265|730|3077|5118|2920|1387|7040|367|5498|6403|79784|2152|3514|6926|3909|1080|154|64866|5354|6329|462|5269|84260|1356|2147|27019|7980|3273|57679|2220|6…
158170		7380|2516|7490|6736|5076|6662|190|5979|7259|6473|7348|10484|2263|2260|60|4000|2737|2316|324|1277|10225|80781|4488|4591|1947|6469|8626|10653|2773|50846|1493|5784|7849|2304|8085|9343|80761|5781|675|7757|2719|1583|84733|4214|8643|5727|64399|7547|367|9919|10427|2253|7157|5817|2261|6657|2099|6423|9632|3699|1956|22976|1387|5888|2033|9095|207|115950|79728|3549|999|1499|126374|4088|6663|3814|2064|4089|38…
188700		1280|9939|2201|2022|1300|81839|1299|1298|7058|176|3339|4692|2245|1301|6905|6638|6662|6473|308|1801|1311|8076|4237|1101|5034|2200|9775|55110|4116|4099|343521|4052|9670|650|7040|84171|65110|4313|7059|2006|4147|7049|5824|5118|65109|7043|4146|1291|7042|780|92|5251|5549|2263|3732|2252|1855|1857|2261|7157|3624|5830|5376|4256|655|2706|2157|189|2778|540|1186|11200|5925|633|5192|6399|4322|415|2316|8443|23…
192200		1280|5979|2153|3717|2668|1289|4149|1277|7428|1290|2324|4854|23095|6390|2674|22915|2675|4902|8475|649|1610|1101|267012|220164|780|50509|4684|1299|5627|84171|1311|3043|3356|5549|5624|2159|7057|1291|5118|3048|7424|53358|627|2252|9856|207|7045|4099|4611|19|4146|65078|1137|6908|1312|4137|27185|84062|1639|2335|1814|6854|1298|3959|6647|9568|5630|2492|2277|5654|4744|477|2629|2289|6678|633|6531|2147|4524|…
600461		3043|4758|7428|5476|2720|51714|3050|3039|3040|3048|540|3077|2153|3717|595|4591|3240|1131|7389|11236|10168|79960|2937|7411|3920|23032|8013|64344|3046|6921|2954|8453|537|6923|2821|4929|2040|3181|5213|7167|7203|1368|55662|226|2034|5230|1727|3098|1915|5702|2876|5313|203|669|2539|51164|5436|51327|9978|7036|3337|475|3091|51279|4673|3164|22915|7037|8475|2261|2316|2335|6667|54625|1734|4438|5202|79699|112…
184260		2697|122042|3640|1277|1278|4982|2638|1075|1747|5251|1311|1291|7428|6261|595|6197|23545|5167|5352|6019|3043|3040|2936|3039|3074|6906|1280|1281|710|846|8074|4625|348|5741|1420|825|6708|2290|5313|2629|875|538|4524|669|249|5053|10516|92344|3265|1312|2317|7148|2245|9820|2332|23522|3835|2261|27352|124583|26229|4313|2702|2200|7450|2263|4920|2778|860|2316|3339|1297|1300|1939|176|7058|2335|5744|59341|4951…
601170		778|22930|3000|57010|7299|4359|5627|5649|4692|4854|4157|1476|2395|3908|9990|773|5076|6314|26278|6513|4763|6638|1001|26040|2916|79641|443|1134|5376|23335|5133|7306|4593|1610|2720|4758|267012|26276|63894|1146|1145|8892|10558|8443|5663|285489|6567|5913|8890|29126|1144|1967|10397|8898|6663|410|6709|215|11128|8139|4001|2978|8893|2159|7015|25782|5264|4137|540|3981|7157|5116|2981|23345|57716|6812|2733|4…
601775		3043|212|3039|6223|3077|7018|6833|650|7428|3717|2057|1277|462|256297|10019|5313|2548|7389|8803|91582|7036|51714|1610|537|267012|4552|80199|3050|3040|3048|7037|3764|1414|3767|6938|7157|5876|326625|3356|79363|2029|207|728|2694|4673|3852|5653|4846|3861|5925|286|5091|1312|3119|11200|4256|6347|3240|27185|84062|2203|2332|1814|6854|1719|1789|65078|2629|875|2731|81839|3117|2653|2289|132158|23780|2348|452…
225740		11128|5727|10717|1387|7157|2064|5781|2316|9990|9968|4854|5296|3897|2290|5290|2705|64324|29899|10000|3730|1373|3417|219844|57724|5053|55718|23431|6469|50846|6608|661|3549|27347|9943|2706|8643|701|5318|84838|6383|64399|9969|10585|8115|2099|387755|1415|29954|9441|1411|1414|84441|699|369|1130|6662|55729|1024|10765|1969|11161|55534|9794|367|631|7090|54903|1413|8419|91147|675|1417|1409|5663|10682|22930…
151500		2937|89781|64240|64241|3257|5993|8625|5994|1535|4688|7450|4689|1536|2335|1991|4261|6833|3767|3155|3674|6774|2632|51099|6906|6517|2954|6927|4210|3690|5265|720|2645|9051|715|727|213|6403|7852|3586|2990|3651|3667|3689|695|7099|4644|5873|4760|6347|2532|1441|2908|8660|7040|472|10456|4627|7253|5880|6908|7454|1610|1130|5468|2623|3172|5770|5465|5189|208|6928|4544|3159|1080|56729|1053|2642|4137|9479|8517|…
221400		5310|2071|1161|404672|2068|2966|3643|5696|873|1022|27089|2967|2965|2968|5893|2073|56949|2074|10083|1642|10801|1289|124590|7099|3586|5376|4210|1277|3123|1290|4261|1536|51744|6583|26191|2960|7508|4088|902|5925|2961|4627|51168|5311|1499|152137|7157|4331|5781|7466|10518|6891|5888|1674|5167|51008|6000|2316|1756|50484|1280|181|4175|1495|7094|3845|4160|5705|3856|1760|6890|51738|7414|4481|5443|1890|154|2…
158280		7124|2099|1909|149420|1908|4326|3043|3458|3039|1906|1435|1535|3708|4860|773|2395|7436|2870|189|2767|8754|5657|6868|633|7133|29931|23788|5458|57541|1634|2771|10524|135112|286827|57109|1910|29028|10463|7494|7132|6942|2100|3792|5992|51714|79004|7799|5457|56924|64210|79039|10286|6047|9667|133522|537|9961|55062|1215|10614|80205|2872|27035|547|9862|25920|8085|7186|9584|22899|84172|64324|3670|2063|30836…
241310		3074|6654|51176|5728|7276|175|1075|132884|4125|1939|92344|249|117156|4589|2260|2187|2263|1956|1482|7040|240|2064|3593|7048|7124|1080|1277|1289|5519|7356|841|59341|3596|3135|5071|154|1290|3845|182|11186|4613|356|5290|2175|673|2317|23414|2627|6356|2074|1326|7941|6662|27019|3425|3659|51741|9343|3239|11178|8685|5308|1906|8518|6663|1910|57410|4093|4149|1908|5979|2668|3482|1889|5077|55690|7428|7021|469…
130300		594|593|1610|267012|7915|10585|7305|3000|1141|351|8892|1137|7957|22930|378884|2760|4758|3778|7157|367|1312|1636|6567|538|51099|5621|7299|18|5428|29954|8912|8890|348|54209|3060|2316|28962|207|1967|2643|5376|2|10564|3265|1822|1813|215|1161|5663|4137|410|5649|6326|2261|7249|8573|3356|25953|5160|1816|5781|8893|4353|2566|427|3064|4846|22976|472|1756|6663|9211|1282|2562|8022|6812|7337|2064|5048|23209|1…
154600		5428|54840|4287|7276|1123|7124|8518|2099|4771|472|51176|1909|4914|4125|6742|4534|1356|6443|54545|84466|367|9244|652|8106|4625|270|6949|1785|1760|825|84986|9857|149420|64240|64241|80262|4353|1908|116840|9730|51193|2720|5476|351|1906|4758|5950|10021|23529|1610|3458|27352|4326|1910|4846|2|3060|29970|23623|267012|596|22976|23005|1636|348|8861|2064|7157|1387|1044|642|28977|3784|5308|5376|3077|4093|532…
310465		5925|5191|1291|2200|5167|472|6794|2261|4683|8915|7486|2175|1736|3815|2157|4297|5728|596|1234|282617|3561|3458|5788|613|9401|54796|9984|10620|2444|9321|6619|5929|5264|6617|286826|57786|3588|8507|10765|2976|84787|10741|7799|3912|90411|3998|10933|5830|55814|2177|1280|5195|5055|5716|905|7375|2252|9810|26013|11313|3014|2178|4332|8804|23741|9643|672|5076|2189|10131|1997|7157|2188|5813|1877|64421|2176|1…
200970		5083|4487|1896|51176|5727|54880|1747|10765|1278|1277|5745|10913|60401|5077|6469|5308|9355|1044|860|5045|1387|60529|7091|50846|6608|3549|10189|8643|1297|5744|55084|10262|6613|6452|8481|132884|4488|64399|6000|1289|7088|51701|128178|91179|166|652|4286|50509|6955|1146|5451|2146|1290|7020|3643|23385|3836|5251|25836|64324|8085|5741|92344|7045|7343|2290|8626|7248|6928|8671|7450|4914|2697|249|4998|9313|9…
308280		3590|5744|5745|5727|1387|2158|6657|860|3589|6608|3549|50846|6469|8643|2155|2677|3569|64399|5460|5741|408|2157|2516|354|891|5451|23522|2147|28996|2782|865|9351|3837|9368|9015|4035|326|57621|25833|4774|7533|4110|983|1017|2033|4488|4863|7343|2113|2619|55809|3213|4091|51193|493861|10013|4603|4762|51176|1051|10413|6928|4216|3725|2159|3249|3131|3214|3207|3236|8841|367|5110|27022|8092|29946|10847|1879|2…
166450		8074|5251|3043|2778|6521|324|846|4221|7421|1758|4763|1175|9365|2261|1280|538|1311|1281|4853|2719|4982|1300|8792|4010|249|2263|51714|3050|5133|2108|2109|760|2316|3040|3048|4867|1297|22950|55300|8600|51248|3039|2317|28962|5781|3209|5727|29126|6595|3856|3075|2737|2192|2022|4204|1513|860|5573|7040|475|1186|5191|9820|55811|2200|64324|2131|3239|25836|3875|7477|5729|23161|8195|3119|50617|1896|3240|3123|…
189490		6926|4914|54880|7020|324|5745|2263|2261|2255|1387|1736|2138|8626|5744|5727|2158|6657|4488|4591|23623|8074|2099|5979|5443|6101|1896|5573|8518|221184|11313|2253|2254|8822|8817|2250|2251|25970|4300|6608|8904|3569|2248|131034|50846|3549|2249|6469|5741|163732|10736|7913|25759|6745|10370|10013|776|2264|4803|5251|50649|8643|6496|23368|604|26119|3182|149483|57498|1602|6495|2260|53358|8313|22905|408|2252|…
107290		1559|2099|2158|11231|5589|5053|5888|675|7157|79728|8438|472|7517|11200|6303|207|51360|7251|841|999|3845|3161|580|1536|5290|8493|5245|4835|83990|5447|9821|7095|10952|2155|2677|2157|1388|5889|8805|594|593|23193|1557|6908|4137|2064|5108|5892|51592|7421|348|324|4041|1277|1278|5573|1639|8031|6647|799|4744|5630|2629|9950|3417|8030|8572|126|672|1571|1544|22974|2147|367|1586|2189|2908|26003|1528|51608|31…
603569		7157|2263|4089|2260|367|5925|11200|7048|675|5340|2064|3732|1316|5728|324|843|999|3845|3092|4595|4613|8379|4601|5290|613|51741|9839|3659|463|11178|4481|29851|4093|4436|7040|2022|23308|4292|659|7249|7248|6439|1080|2261|27019|4149|841|1956|81839|2253|2254|8817|2250|2251|8822|6654|2316|10138|23309|55937|2956|2249|2248|2737|29935|6927|2074|79728|6101|83942|9126|3172|3043|1499|8074|995|1952|291|23031|2…
206750		2632|4692|5189|7337|2146|5308|1756|3908|4591|64324|6638|4204|5226|8820|7157|383|538|5621|4287|2064|7436|3119|9990|26278|415|3417|79641|478|56623|5626|5190|7299|2737|4286|5077|9759|5573|3815|197131|1896|2697|7227|5191|8481|1301|3239|1499|1146|1134|384|3921|4682|2720|1280|3339|1605|5648|841|324|4233|545|8312|1639|3106|7306|6647|7476|5290|5630|6261|2317|9820|8200|4744|1610|5307|84838|8085|1131|9496|…
111360		64240|64241|29071|6005|2994|286|6521|2035|3043|10483|10678|2040|6710|2038|183|2778|960|1727|6708|43|118|2821|215|966|185|4846|8675|6513|2995|7167|1378|7124|154|2532|1756|5573|4023|481|6401|55811|9056|6566|3383|2784|2158|1760|7504|114609|948|1889|2213|1536|1244|779|1154|3931|10661|7399|4843|8490|5313|358|2539|57338|2993|3048|9632|9871|6520|54625|682|51714|225|5825|10314|3386|1528|3792|3039|5824|14…
305350		3588|1524|282617|3586|5888|1234|2936|7157|675|6376|336|1499|4093|3107|29851|3458|472|3459|6348|3455|659|5925|3265|5621|79728|6356|207|8438|11200|6347|6349|7040|2261|51684|841|7517|5788|324|4068|5728|3577|7507|4609|4771|999|4233|8312|3845|7251|2719|1756|30835|7490|6387|5290|1080|3119|5993|286|7454|3566|613|3569|11005|3161|5245|580|2158|8625|8493|3811|10460|5994|4835|9821|83990|4330|4261|23308|7852…
614875		1387|4010|5781|4359|5745|5376|3636|9321|7337|9217|4204|8028|7157|4729|861|1050|3420|3717|6455|4291|4026|3815|2064|7015|865|4719|2624|8021|2322|2395|23365|4869|217|8301|4694|64324|26511|875|4726|2120|25915|3418|4709|3417|8833|51103|4723|8861|54984|3431|6929|4191|84444|2108|2109|594|593|3421|207|6662|79682|3419|8074|51374|4000|9180|2033|2010|9512|10801|5824|4222|2131|2804|59341|6517|1674|2273|4625|…
247650		959|3458|3459|3431|5649|5189|4159|9856|3710|50943|30835|3123|6774|6927|114609|6347|3569|1154|3425|26191|4729|5190|51360|64170|326|3460|56142|922|10116|181|10725|3514|434|3500|10332|25970|4356|7226|1485|7124|5744|79589|10280|3108|6772|23765|7099|2923|3385|3122|3384|7436|727|3570|7225|3075|3684|712|716|710|1388|6957|6005|7804|713|3107|6955|2263|714|730|5199|720|7224|140628|4773|3690|9173|2064|9478|…
214350		5080|2703|1075|8322|1134|4284|1146|1144|30062|6658|338917|472|4361|4683|7157|2175|2178|54840|7507|641|3845|285489|7399|7466|5913|1514|3074|85358|6261|2019|1147|4010|7082|54101|5728|92344|51176|260425|7276|6654|175|823|132884|4125|1145|249|81559|2335|4593|1294|1277|3211|6496|652|1739|9670|3691|1289|3655|5340|1290|9454|4312|3909|4952|1939|1740|409|1045|1729|5087|4097|4286|1856|3679|2177|5998|1742|1…
602561		3757|10021|84920|2778|1756|3784|1837|70|1482|79577|859|4851|5727|5350|5080|2006|182|2771|1829|3952|4846|2623|1289|7099|23414|1636|5781|4625|7043|1277|6331|5728|1832|1290|2697|7139|57534|11155|7276|291|153|2627|11216|4763|6901|2548|6530|4634|2717|610|9992|3756|348980|3753|144245|649|54221|3549|4726|1823|1824|6608|6588|6910|6909|50846|23509|946|5318|6641|57158|23704|624|780|4242|6645|11187|1312|262…
608811		5133|29126|2719|3119|675|3123|207|7490|8481|5925|1291|3339|1292|348|1293|26229|7477|3630|3118|1485|3108|79728|1280|7157|3122|2263|701|972|208|1499|2033|367|2261|3814|2260|7979|3479|8915|126374|2692|4953|2778|2798|2796|3265|89780|6790|1311|324|3791|7099|2255|595|4893|841|4233|84634|6777|3815|5290|8313|8312|54462|2064|3483|3981|6927|2324|4868|462|6957|2690|6794|7097|3767|3845|5781|3481|3710|5320|57…
602562		6925|3400|9242|429|4760|9533|51082|26959|5727|2263|3399|4000|2316|79577|3397|3759|4853|5573|5077|10262|6949|2773|5728|1513|2697|1501|8481|6299|9343|3398|808|805|4654|862|7520|142|3728|1134|2547|801|1499|63973|2033|54903|91147|367|3725|8074|1145|6938|1144|1387|2099|4286|6929|4618|84100|3280|5648|3074|6239|7299|6469|717|2706|10528|6608|590|3339|5781|4617|4292|50846|3549|629|1200|4036|4758|427|4436|…
602564		6690|11330|5265|5644|5645|4292|1161|10516|3162|650|3507|7040|3077|3875|4312|2200|4436|1080|3856|9365|268|269|176|5651|140767|7474|3852|2263|2516|367|2245|23385|889|1893|23522|645|671|873|6649|7036|5260|11005|1670|9156|2006|4016|4920|7263|27089|12|29802|5395|7441|5447|9877|5378|4437|51009|91319|4256|3512|27030|3250|7037|25818|4320|2201|6590|10479|5271|4438|7855|1504|4237|6657|2966|8076|84260|5646|…
608814		10585|29954|4771|207|9730|2706|10804|7380|27352|29970|2263|5251|2623|2260|2316|1280|4041|1277|3209|2317|7474|7428|9241|5340|10847|2138|860|8200|8626|7020|5456|1028|1729|64324|5979|392255|6949|5076|595|5077|5631|1749|26040|6299|2707|1687|6473|7348|117145|55704|80146|27004|10395|7248|6895|8074|4234|6711|5900|9623|4515|5058|3162|80761|5140|208|960|6386|8115|3858|79026|3615|9368|7430|2248|7514|2261|2…
235750		54903|91147|29851|84100|3914|26128|2668|1908|1387|1910|1294|3918|3909|5979|268|6663|10262|429|91179|269|7299|4953|4830|23308|627|2316|51360|1499|2033|3815|123016|585|2245|22954|3897|207|4089|2157|1889|5340|2261|7157|2263|23095|7450|9839|51008|324|583|6790|4893|3064|8313|540|657|8195|7099|5376|4436|57192|5320|7097|5290|1285|27030|4750|4312|595|3848|701|5795|4221|3858|7454|1536|5009|2538|23022|4481…
612097		5251|4668|8074|2792|2778|2263|6495|2138|1280|4627|7428|4771|1287|3766|7020|595|4763|9343|1687|443|2261|58473|6010|2783|10083|2706|4647|10804|10681|64072|25861|2782|859|8022|773|1277|1535|4625|3736|2070|291|10461|8085|7399|83715|7403|2707|2717|5729|23161|1602|10736|2140|3773|2252|2253|2254|8817|2250|2251|8822|7284|2642|9730|2260|2248|55188|124590|108|2705|2249|257629|6496|2255|51168|776|4038|1101|…
120150		217|7099|3690|1278|1277|1499|4953|2033|7157|2099|207|2261|324|4893|8313|7097|6790|4041|5290|5320|595|701|7421|799|5795|27030|100|8572|1280|7507|6609|7372|5321|4763|336|5429|675|367|5465|5888|10801|117156|5336|90|1636|2263|472|114609|7124|3458|240|5728|841|2064|11200|3145|5914|2539|283|4589|4552|999|2516|1385|3459|4947|55855|2316|3431|7046|4507|7251|51176|79728|3732|7015|6356|4159|6347|1639|3845|8…
240150		5096|5095|336|19|3700|3949|710|374291|2053|2690|3931|617|2261|2263|10842|3425|7291|64215|341|5133|3043|25934|4535|128240|319|5360|3048|335|1727|538|3039|29126|255738|1277|3667|2632|7124|347|1278|2099|164656|2821|5156|720|3119|2022|3123|554|1909|217|338|25836|3098|3569|64127|8074|2629|6514|6521|2876|348|5176|249|4436|1896|100|37|2717|3032|2335|4356|2538|203|2592|2539|6523|5256|359|57062|10747|1524…
120400		4920|7474|90|7855|2535|8321|9500|7476|778|10713|7473|3000|284086|55111|283212|4089|55785|83552|57010|9241|5341|1280|55622|4040|55761|23149|7046|79674|3626|84085|81788|80349|6247|51207|3625|7472|58473|51035|55120|83452|64284|655|3547|3624|57120|8200|28512|51560|650|2022|658|55827|51285|29984|1123|2339|89780|57381|23551|121268|57111|114902|4893|5218|5865|2288|8326|10477|1742|9482|4086|9306|6233|731…
177050		1280|2317|4627|1277|5456|9241|8200|1028|64324|1278|4041|3690|1299|799|7421|254170|8572|1101|7040|4148|4146|84171|1311|5654|1387|650|427|5118|1291|5549|653|5453|7045|4099|2252|1298|633|54751|6678|5455|7284|652|25884|8074|84838|7057|3674|4322|176|2335|5454|8785|655|2263|5340|5447|8736|10398|2261|3549|2990|54850|308|91179|5016|429|9742|2668|4312|590|780|9365|1281|657|712|9172|3081|124583|5979|10516|…
236640		5096|5095|594|593|10585|2733|178|4729|29954|5428|64840|6469|4683|3630|4089|285489|3265|4846|3643|10111|3480|545|7546|10436|5913|5648|3479|2153|1910|4000|348|4719|5189|92344|5116|641|5728|10847|7068|3651|26277|197131|1859|1736|59341|7020|222546|2175|4173|4726|1789|91647|9820|4998|64127|25836|1028|64324|6905|4694|54903|8799|256297|617|2688|23545|4709|25915|57514|91147|4723|51103|56623|5053|4534|801…
177350		26580|2263|2261|2778|5346|6755|3265|3643|472|9049|1028|1588|64324|7840|55850|85027|55266|51099|8074|1134|4534|1146|7306|7299|1144|55811|2189|6597|84466|54903|54545|5894|4763|5781|434|3852|6751|7051|3861|60|6794|673|2253|2254|8822|8817|2250|2251|7157|2990|8289|6750|4157|79577|4893|84838|9759|5290|1499|9733|1540|5141|9939|3845|6598|57492|5604|392255|4853|1325|4953|2033|6403|5729|2138|23161|7097|224…
300233		79659|2147|7380|4758|6683|51626|2243|415|183|308|5972|2153|6469|2244|2720|4846|185|5925|1277|7056|720|4000|57120|8858|5781|182|2316|1278|2200|1636|6521|2161|4750|5979|5076|2332|701|8626|641|25836|8517|4920|1760|2213|217|55024|2263|1641|11277|7474|1773|26191|4010|4524|50511|8074|5447|1280|5053|2261|7348|1300|2131|2260|285489|7040|7476|5913|1281|7704|5648|2737|3977|5345|4222|5116|9939|9241|5728|498…
124700		10083|2706|4647|10804|64072|25861|2263|124590|6663|4359|5376|4222|2261|5077|1285|1678|2248|5080|5626|6567|2705|51168|1161|71|7299|8803|4758|10397|60|51099|3043|5251|64840|1280|4089|2316|1286|2255|5573|4286|5745|5741|5781|1277|126326|776|5648|5264|2070|1146|2074|8022|1287|2138|3784|7399|4036|2201|7068|6103|54840|3710|4627|1749|5456|3295|182|4640|3815|1729|3479|1121|4771|5979|3035|79753|50943|846|5…
611717		7305|93986|378884|7957|1822|5428|367|5621|54209|1356|5663|348|27086|2261|410|5264|540|3708|8573|9211|178|5193|4854|3064|4137|7337|7436|10847|546|2896|3897|7080|4287|1610|4204|23636|9968|2271|1760|1476|57492|64072|773|8626|2138|2395|7319|5631|950|25836|4763|6314|6513|26278|55777|477|8481|267012|4942|56652|4125|112476|2548|2592|57679|478|549|2639|7915|116113|54903|91147|9852|207|9378|18|4593|538|10…
161470		10516|6649|4016|4018|1285|5080|1286|26762|50615|1280|1287|8940|1636|6403|11005|5308|5728|64127|3566|3569|7941|2206|4763|8328|64218|1822|59067|5447|91179|1277|2006|2668|5340|2261|2263|590|5979|9241|429|4627|5376|5644|1908|627|5456|8200|1028|64324|3425|2548|30062|338917|3026|5270|4147|5008|5626|7045|1312|2335|2199|22918|118429|4318|652|58484|7846|1634|4312|8578|6288|3561|1294|186|57680|5896|5897|66…
221950		1134|5080|1146|64840|1144|30062|338917|652|5727|5015|2736|6657|54880|4763|4990|4647|6103|5311|7547|6997|27019|54919|383|25953|3073|1822|1282|1738|3064|23636|773|3736|3251|2074|25793|11146|6314|54903|6513|91147|112476|3028|1145|549|2639|79659|84100|51626|1482|93|4750|127343|27130|22954|123016|585|27031|7475|5396|197131|583|2737|220136|8195|132884|3679|2760|384|6469|168667|7477|6608|50846|3549|8102…
152450		594|593|64240|64241|335|29851|5830|336|3949|338|348|5360|713|3043|4023|949|712|714|5888|7157|213|2692|212|3039|675|3078|19|255738|23308|5444|7450|1071|2243|472|7173|5621|5191|367|3931|207|2099|2720|189|344|1161|3073|2908|596|3674|590|4547|215|5265|11200|629|2040|3990|79728|26119|3690|8438|7507|841|7068|4018|7517|5189|695|3700|7251|286|948|4000|999|7015|717|7038|6609|5468|5465|3119|3845|4692|7253|…
277720		2138|10262|8241|2697|6496|5648|23435|2706|10804|6908|5456|1807|9150|6513|5354|2707|4942|443|7498|1610|220108|267012|2705|10736|2220|58155|10992|9747|6495|696|6469|26039|27352|2261|717|8859|718|1602|7090|4809|2990|2737|7299|554|2702|56896|2623|23522|197131|1280|1028|64324|383|1131|8013|207|26040|7466|6390|1373|8195|5376|1312|359|3356|8898|27185|1277|65078|2781|84062|6854|1814|4153|4524|2700|23780|…
118301		1678|6310|540|5621|6622|6620|6908|1639|4137|10743|2629|25793|126|26517|51164|475|54997|5660|8027|80152|2000|5414|10121|4978|4340|1804|4685|79033|8745|4045|2869|4514|538|11258|8287|329|1861|5300|8404|351|1781|348|10120|6500|3832|478|54457|138474|29777|6712|84570|54903|91147|5653|22954|5223|26580|4534|23299|10484|6618|6531|6249|5184|22864|10865|259230|23587|11332|139105|9114|253725|118738|6307|3898…
185650		5133|2733|5447|29126|5251|2263|2261|285489|3549|5913|90|4210|3106|3123|8200|9241|3119|8626|730|2074|5745|613|11097|8074|4593|9631|10466|64399|6469|8643|91949|2255|1559|1557|1571|1544|2260|1586|5727|7490|1140|2033|1387|6223|1528|10804|4000|3118|2737|653|6154|7704|10262|2719|675|6125|5728|2175|3897|50846|6201|6910|3251|6135|1947|9343|3239|9401|6299|3162|2254|2253|8822|8817|2250|2251|1485|25839|6957…
604922		649|1289|2200|2201|1290|2261|1277|1280|1278|4041|92344|1513|871|4982|60681|59341|2395|6774|5479|5745|64175|5176|9321|249|5352|2006|3914|2335|1294|3918|50509|57410|4237|7057|3909|1634|8076|6517|23184|8074|7450|6678|1291|1285|9512|7045|4313|2263|57045|7498|389941|1286|25898|1281|4052|780|4147|8646|1288|718|4312|1287|2260|2252|633|5617|6317|4653|3339|2199|9053|118429|3075|22918|3000|7046|3673|3655|1…
259250		326|3356|5340|627|4016|6532|10516|4716|5445|2006|4908|8720|10573|56899|2720|4089|1277|92344|7337|2332|93664|5308|860|1028|64324|4204|1387|6272|1113|4904|8892|4832|2752|4684|4846|811|5274|2200|3074|154796|8890|3060|28962|2153|1967|1278|5118|8893|3073|3912|1280|7123|1356|4915|538|1186|5376|1361|3064|348|730|8665|8891|4916|1363|5456|6649|5728|2920|773|6804|2261|4803|2778|5327|2152|64866|4041|5269|27…
278850		50846|6736|2516|64399|8643|5727|3549|7757|6469|6608|190|5080|2263|4846|7337|26580|613|1536|7291|4204|122042|3081|9095|7490|415|675|115950|2719|3640|84733|4935|6662|351|22976|7051|367|2312|1588|2|348|3730|642|6473|3077|1636|4353|5328|323|1583|2099|6653|6657|29893|5076|5728|7380|3295|1584|55809|2235|54361|9351|2157|3973|5979|268|269|79659|2706|55850|85027|55266|176|10804|7259|2261|1585|7474|23385|5…
106250		5096|5095|3814|2798|2796|84634|3914|5277|3918|3909|2260|6870|6223|3107|7046|6866|6326|1308|1280|3691|5925|3655|2316|5781|2253|8676|10371|1813|4830|7507|9939|7051|8517|3119|4868|100|7080|4763|23092|2670|23095|3730|3117|9401|112476|3145|8910|26012|249|5167|6523|1134|1294|54903|2261|91147|91582|1145|84992|2263|10893|649|1387|2033|7157|351|1499|5283|5108|1610|1144|2099|207|3339|7040|2074|8074|267012|…
300042		10682|2706|10804|3914|2071|84650|64840|3918|3909|404672|367|3265|3845|8036|2068|4000|3691|1308|6303|7421|5654|3891|472|51360|3815|8626|1736|1896|5191|54453|55806|8517|7227|2697|11146|117581|1001|617|57514|3887|54101|326|1041|2717|6595|1610|6768|1825|9076|6635|267012|3229|54345|81607|4534|2705|7157|1499|4893|2033|8805|2966|6567|5925|415|239|351|1678|207|649|2719|538|1636|2316|5781|7490|5328|1312|2…
605321		5447|2737|2263|3590|2261|652|7046|2260|26128|183|7048|5015|5972|6497|5781|5648|6774|30062|338917|185|2316|7291|1636|8200|999|3845|5728|182|54903|4488|27030|6949|10225|91147|6452|2956|2175|4998|1947|64324|6657|54880|5080|164656|9401|1954|6690|1387|7040|11330|84100|5727|6469|4286|2130|2736|2022|9241|5077|7299|5644|4222|6496|94|1280|5621|4647|2778|6338|6340|285489|4920|2138|3643|5913|5732|5573|8820|…
612867		2706|5080|1634|596|1296|7045|50615|26762|3566|10804|6403|11005|5308|2934|2206|7941|3588|117156|3587|8074|7124|2263|7040|4589|3596|5265|3553|367|3845|3162|2064|3593|2099|240|3557|4771|154|7356|3732|4312|5728|3135|3459|999|11200|843|675|1080|324|1316|3092|5290|5803|1295|6356|64127|4595|8379|7454|3569|4601|3659|463|4481|9365|4693|8685|2705|64218|1286|59067|1294|1285|5621|1287|30062|338917|2697|3586|…
147430		2235|22|4157|5728|19|178|6329|65125|1180|4803|4914|3977|5621|8518|378884|7276|5979|7466|4359|10801|22948|26040|1137|3356|3792|2035|9568|2138|434|7849|6531|10558|126|133396|4160|54903|91147|22986|5443|5376|5564|7046|1294|182|9180|3930|2934|114548|9733|4763|8647|84100|23031|4598|1041|9517|2778|6390|2798|2260|127833|5071|7015|6908|2908|4137|6645|6641|10371|3106|22954|123016|585|2629|284723|27295|316…
173800		4846|4222|2773|5290|117156|10483|4589|240|5265|3593|1906|7124|5340|7040|7356|3135|3596|154|1080|6356|7941|8685|2006|8022|1387|4000|1816|25836|392255|57514|5075|115677|9632|3211|9871|92304|3198|1909|336|241|51070|3347|7428|1277|19|1910|1289|3700|55716|3949|2778|2053|595|2690|1290|8074|4763|3594|3595|2099|10842|727|2643|4292|4436|3598|79623|8013|5077|10342|4221|55568|8148|23406|7957|9499|9365|1644|…
603416		3588|3455|2495|2158|217|3459|174|282617|50616|90226|282616|3587|3586|80237|114131|3445|3442|55855|11274|3440|3456|2155|2677|3458|9905|1395|3460|58985|116379|2157|1234|3454|163702|4267|3716|54978|2512|6773|3336|1400|2147|9636|197131|1441|6772|3329|51280|29117|4035|3692|7297|254863|84966|821|8651|1394|3717|11161|10399|1392|9513|282618|9094|6774|5781|2159|3249|5579|7349|5879|5624|2|213|7318|2152|632…
612364		2937|4056|2954|4257|650|3077|5244|8647|1277|4023|51099|5406|5644|344|7040|3651|19|1066|3952|5651|1080|1056|6101|197131|3990|5009|57104|10456|2162|1208|351|2|1134|2165|2243|3119|3064|22976|7157|7036|5265|4846|6514|5888|642|336|178|3630|5328|1294|7051|4353|212|348|7248|1636|1499|207|4552|9370|675|323|6653|3117|242|1145|3949|1041|2805|472|1234|841|324|999|2990|6690|79728|859|11200|8438|7099|1756|578…
125890		5406|5644|5651|197131|1208|6690|11005|8513|5408|1670|7263|140767|5271|11330|5275|5775|5345|9540|5265|7320|306|51726|4535|2495|6866|403|56901|54622|3910|2006|64240|64241|379|10301|55643|5802|5272|1991|29851|5260|335|5645|5993|8625|959|5994|3075|2243|8074|727|4023|5251|4069|3078|1956|998|336|1356|338|567|2778|23308|4261|8029|973|717|79947|207|7040|2984|5896|5071|10653|2157|916|3507|538|5897|695|351…
612363		2937|4056|3043|1610|2954|4257|267012|367|650|3356|675|5728|3077|627|11200|7048|1277|999|5244|8647|2332|3092|3732|1316|2697|8379|889|477|4601|6532|51741|463|11178|4200|4481|3048|207|1312|1137|6908|9856|4137|27185|84062|5630|1639|23780|6854|6647|9568|2492|65078|1814|4744|2629|6531|2289|4524|3040|3039|126|1116|10456|1636|7157|51714|4846|2162|351|26|3064|79728|1727|2165|2|91147|2243|1499|5888|348|841…
612868		5080|1296|7045|1295|30062|338917|6658|1286|85358|1285|2019|1282|81559|1284|2108|2109|1278|3211|1277|9670|6496|1280|1634|2|9454|2335|1729|1045|1287|5087|4286|4097|5961|24|200576|10585|1294|5998|8626|6303|596|51360|2202|2934|3914|6663|7439|3918|335|6935|1001|10207|3673|5270|3026|28996|261734|3078|3075|114902|3909|3655|4867|4147|4312|29954|7078|338|4069|1308|7490|5265|348|1258|3920|5008|3691|5339|36…
135950		5096|5095|594|593|10585|2733|178|29954|5428|64840|285489|4729|4683|4846|5913|6469|3630|10436|4089|3479|10111|3480|3643|5648|1910|2153|5189|4000|545|92344|7546|3265|10847|5116|3651|26277|4719|641|5728|348|7068|1736|222546|59341|4173|91647|1789|9820|1859|2175|197131|4998|7020|64127|25836|1028|4694|64324|6905|4726|8799|256297|2688|23545|4709|25915|617|57514|51103|4723|56623|5053|11097|4593|378884|67…
135400		5888|675|7157|79728|8438|7517|472|11200|207|7251|999|841|3845|3161|580|8493|5290|5245|4835|83990|9821|265|5889|1499|673|5892|5728|5781|5604|5071|5605|5573|6654|1610|267012|4978|22974|672|2189|26003|1719|10635|729475|6103|7979|875|2332|2177|118429|9656|4193|3356|4360|9770|56647|27185|84062|2153|1312|6854|1814|65078|2161|23780|4524|1116|79872|11144|26574|283987|146845|5521|2178|56946|4683|1111|4436…
609324		1311|1297|1280|7058|1299|1298|1301|4099|7059|780|1101|1291|2335|84171|4318|5118|84273|4313|4312|4146|5549|1294|7045|1282|3914|1284|2252|1281|1285|3918|4322|1288|1287|3909|308|1308|1293|5654|3852|1292|6678|3691|1300|633|7057|3655|80781|3861|5339|9638|3674|182|712|1636|1296|3679|650|7040|9001|6935|83706|5167|8797|65078|5354|5310|1277|4147|2199|1290|649|1524|80199|4148|9410|8785|2147|3912|1286|5270|…
609325		1311|1297|1280|7058|1299|1298|1301|4099|7059|780|1101|1291|2335|84171|4318|5118|84273|4313|4312|4146|5549|1294|7045|1282|3914|1284|2252|1281|1285|3918|4322|1288|1287|3909|308|1308|1293|5654|3852|1292|6678|3691|1300|633|7057|3655|80781|3861|5339|9638|3674|182|712|1636|1296|3679|650|7040|9001|6935|83706|5167|8797|65078|5354|5310|1277|4147|2199|1290|649|1524|80199|4148|9410|8785|2147|3912|1286|5270|…
203000		10516|6649|4016|4018|8940|8328|1822|5447|91179|2668|590|2261|2263|5979|9241|2006|5340|5376|4627|429|1277|5456|627|1908|8200|1028|64324|3425|2548|7299|415|4286|5077|2737|9759|5573|1896|7227|3815|5191|2697|197131|1301|8481|3239|652|8578|57680|5896|5015|5897|1294|3107|4321|8292|2022|4312|3561|54880|2773|23385|7306|54453|30062|338917|350|9733|6657|4598|1990|84823|2244|2675|161882|2674|1559|1557|1571|…
170900		57192|8029|4221|81693|2694|326|5406|79939|2263|1316|324|2064|843|4595|5290|3659|1208|5925|5727|1991|5987|3107|720|3106|3586|3123|3043|717|29851|64127|4261|51744|2213|55024|11277|6583|26191|1773|7356|3039|10617|3852|1294|3717|3861|1277|8513|5408|348|3514|1278|4312|875|23308|7018|2638|3553|3557|999|3459|4552|3845|5803|5929|4594|3958|3909|213|326625|166785|55937|29935|53826|6101|8085|4036|2956|8074|…
240200		710|2516|9095|5979|716|10747|715|5648|6403|8029|2694|1585|190|3717|2220|6401|2263|3514|2064|324|1316|3630|5290|843|4595|3659|875|1234|720|3586|3684|215|81693|326|6927|3710|2908|4158|1493|50943|3123|4261|5741|6770|2213|846|55024|51744|5327|3569|11277|115950|26191|6583|1773|1991|5133|2147|5340|2645|220164|4552|1584|4153|3119|6833|4594|3767|717|4902|29126|5468|3159|3107|6517|4760|8660|3667|2674|3172…
306995		1524|6376|3107|551|3577|3586|6356|6347|6348|30835|6349|4153|3458|3811|3566|6387|7466|3587|3106|1232|7299|3569|2638|1803|1238|3588|553|1234|4935|1230|367|4692|4157|889|4763|6638|10332|3802|3806|3809|6736|552|50846|51554|1231|5021|6662|8287|6473|10747|84817|554|2921|6372|3803|3460|6351|3807|2532|3385|3384|3459|3692|5648|3579|1018|7306|2919|6374|2920|10859|3804|2161|7167|3684|7124|1233|4068|10288|28…
600801		183|659|4846|185|3064|1636|348|481|2784|1889|10133|4016|6401|64127|8490|118|4843|2296|3043|1909|2099|7124|154|1282|875|3667|5444|3816|30008|217|1373|2771|1906|117156|2778|335|4589|7040|859|240|8518|3784|8675|3593|3596|1756|1080|7356|11216|3135|1621|153|845|4625|6356|291|7157|7941|3145|23529|9244|5573|5979|215|3762|5189|8685|4158|190|7490|64324|100|2332|4221|624|1028|5621|186|9095|326|5133|1861|66…
306990		2733|285489|5913|58|1760|11097|4593|9631|1140|8292|3316|10658|5350|1605|5348|23345|121512|91624|6698|165904|55860|881|159|8522|4659|590|11337|9468|10657|199|23406|2620|6876|6525|221692|9562|4632|9372|10391|23191|10120|1773|7135|1264|10575|53405|4650|9712|51086|55742|4651|7137|7402|6712|1756|2885|3706|7429|84962|9267|7170|4646|9493|9026|1837|6624|2638|4647|6271|6708|1822|2037|60312|7114|29109|5894…
118943		1415|1409|1420|7167|2099|286|1277|846|1536|6872|1413|1410|1411|1429|51601|3315|1412|1414|55300|1431|1610|213|3906|267012|6690|7450|1417|1535|4284|6908|11330|5925|4292|1585|6356|4689|207|1678|3039|5644|84224|4436|5395|4688|1294|2261|3710|5728|6005|1312|3852|5645|650|2192|8074|1584|720|351|3861|6508|3356|4137|6794|2147|2956|2990|10801|8915|84062|3815|4692|3077|2177|1080|5651|5251|6606|27185|5310|25…
138070		5251|4867|554|4952|175|6514|229|6928|5325|6523|8074|6690|5651|11330|2778|6340|6338|6337|7157|3043|5644|2984|3073|3514|5645|6620|6622|672|2153|7337|348|3119|5444|7040|1080|4153|2064|2175|2629|875|3117|27019|8481|4204|1811|23022|3417|2592|5184|5053|27031|551|213|3651|114897|529|261734|140767|3482|27130|6927|9950|2869|959|2760|51552|2980|466|3303|6339|5265|9100|3630|3312|671|3500|51714|5260|3838|231…
254000		29954|10585|6443|6444|6445|6442|122042|778|4534|3640|2318|2706|54903|91147|10804|57697|7273|8818|859|54344|367|7157|825|1605|335|8291|1499|7136|5626|1822|2316|58|213|8820|1756|4000|4089|338|5428|51099|2778|5888|57010|5213|54545|3973|672|8892|5781|2157|7415|23345|336|2099|2010|3339|567|7140|8557|675|9499|7040|7380|5080|4507|84100|7504|538|3908|3679|596|1813|3064|1146|410|207|2261|19|1674|1639|788|…
138277		2815|2812|2811|5318|286|5071|2629|5660|18|3710|11128|7915|55644|1824|1829|2814|1861|6833|3767|2645|6517|84224|1828|1823|3651|6927|4760|6005|2571|6908|3064|5213|56729|3667|6403|4137|6928|9479|50943|4544|208|5468|3159|3172|6508|1639|5770|4487|2642|8660|2896|2820|6934|501|3569|2562|3990|4204|26191|10644|7466|5167|326|2639|126|84033|2160|8460|6493|2861|7534|7450|2161|6521|23208|3852|55718|2317|2038|5…
128710		7157|1028|64324|84838|4953|1499|675|2033|5325|6790|7490|2261|324|207|8313|4893|7099|595|701|5290|7097|5320|2719|27030|5795|54850|668|4929|9134|28962|1186|596|2074|1019|4947|1513|3984|10456|8600|367|4041|3689|760|8792|7067|9842|4946|7454|23592|525|1718|124583|6502|5914|6256|4654|5888|2099|8493|11200|5111|51246|80204|56950|79728|5925|1316|472|3172|3621|5728|1027|5245|4438|580|8312|7251|1956|1029|74…
608036		1524|1499|4953|6376|3106|2033|7157|2147|6790|3107|207|3265|2130|3717|1956|861|5925|672|8028|324|841|4893|3811|1050|675|2153|2261|8313|7099|2064|3784|2162|595|51422|4830|5290|4157|3815|7097|3845|3577|4291|701|10460|3586|5519|843|4026|11186|5728|6356|865|3566|6347|5320|7015|2624|5795|673|613|6348|5071|30835|8301|4869|27030|3458|6349|2322|8021|2074|1471|356|23365|6455|3659|6387|1326|3026|64324|875|2…
137050		5428|3107|6742|3802|3806|3809|3807|3803|3804|6891|10859|1991|2261|19|1234|596|5728|10288|6892|57379|567|3043|6906|8861|7173|5265|2147|286|590|3827|6521|2038|2488|3630|925|3098|3251|1373|2539|3135|811|6567|3309|3134|53905|8292|7305|6890|51061|3106|5644|6690|3105|2263|3050|5645|51714|22918|3845|3039|11330|5696|6356|117156|6340|6338|6337|1585|1082|3265|5925|4589|2255|2908|7040|2200|7124|1080|7356|24…
243080		4507|4860|5631|100|29116|5896|5897|3043|7019|64216|1378|3689|5635|6521|7124|2994|2532|695|1471|472|114609|3383|64421|5728|7454|2995|2213|1154|948|2539|4843|103910|10330|2993|1524|720|136|8892|51324|1234|3458|3075|6347|286|7099|8890|6376|1803|135|6356|1967|3107|6349|134|1812|3078|3577|83988|3586|8893|282617|6348|30835|26003|5788|6005|11277|4068|6387|5442|51106|8891|3566|2638|1493|10878|8878|55024|…
265300		4281|7249|7248|5781|6690|57514|11330|5189|2632|4313|5644|5645|5053|4210|7428|2324|595|1080|1760|2022|189|6598|5226|5651|140767|5190|58526|5265|671|3476|11043|5260|4534|11005|10466|1670|51256|5649|8517|5516|5784|4668|7263|2624|3832|54345|84466|5184|26233|54545|1280|2261|58|2006|4771|2263|9820|183|6439|427|5091|1277|3459|7080|3930|3508|6910|3040|6662|256297|27019|7424|5830|12|9627|29108|1293|10479|…
304900		551|3356|4692|627|6638|6532|553|552|5021|554|84817|4682|4716|5445|4925|2869|4908|8720|10573|56899|5020|4846|415|93664|1785|204|34|2628|2091|6272|4684|4924|4904|4832|2752|811|3552|379|114897|4915|2778|64219|7296|185|1363|4916|8665|1874|6804|183|2767|6457|3119|4023|3257|409|4804|481|5536|8490|4175|2784|3117|217|6401|118|3192|1641|1889|6584|229|4843|2668|4130|5053|91304|6197|2815|3630|2776|7157|5579…
556500		6908|2629|4137|126|3679|374291|617|5660|1134|1145|8287|1144|4535|4593|54457|138474|29777|285489|1146|5913|2108|2109|5925|6618|6621|7957|5260|1140|3064|9044|2295|55290|378884|24|30827|136227|57062|6617|55701|5160|641|1822|2332|7157|23066|1281|4139|375790|1103|1300|23592|5428|9620|9330|117156|841|1810|54704|427|1476|5091|4729|4719|950|9697|215|144165|9570|2275|1738|6884|284403|4589|2026|5888|9013|9…
613700		7428|6927|11236|6928|4968|6736|4204|8287|140628|79960|10168|7515|466|10987|7411|1114|8013|7757|23032|64344|5881|4609|596|4068|8915|472|843|6921|5551|8438|9401|8453|4929|6923|3181|7203|55662|5092|1045|5702|1387|2034|5436|9978|213|3091|613|3164|1050|5451|3172|5578|2316|8850|2033|2353|7088|4137|6667|367|4438|6774|2335|1734|7337|1499|5202|79699|6595|112399|79661|9351|54606|54583|162699|6598|112398|64…
108200		6473|1457|2706|10804|10397|5189|5376|64072|1280|5925|50617|9132|1277|5631|1729|2707|1134|4359|10083|5190|2705|4647|4593|5213|3786|26276|63894|1146|1145|285489|1144|5913|2733|23345|5635|7136|1140|4000|5428|25861|7140|2159|7317|3265|5781|2201|3691|3655|2074|3818|2065|23396|59341|118429|7169|2317|9255|4604|2629|23522|60681|1103|5824|3508|54101|5352|7082|1101|2263|71|2261|1299|51168|1161|778|124590|5…
609037		22930|25782|1406|3000|4867|4901|1678|6310|5428|1258|27031|57096|1387|410|5160|9927|6121|215|2263|5191|6314|6311|54840|6774|23746|3710|6927|4287|50943|4854|57192|2395|5631|8905|3569|51594|4547|22931|7840|26191|7466|9657|2539|9640|549|64802|5133|23335|5830|8443|336|83552|3075|2260|26517|29126|6742|348|4653|4359|261734|5925|3078|19|5781|3949|629|4729|7428|8820|1906|7337|4719|4041|595|2811|4750|5189|…
611739		7099|1896|6208|10913|60401|50507|5930|1673|23643|245812|7100|5045|128178|4615|6880|7096|59307|54476|929|3656|353376|114609|7187|7184|8772|3654|54472|8915|8767|23162|1235|4087|7097|355|7132|843|221241|59271|253461|119504|5925|10758|9856|695|3586|356|79753|3035|1639|3123|6647|8738|4261|5630|8313|51744|4744|6583|26191|6531|57379|3146|54106|7098|6850|3554|7189|7185|11213|170506|379|9020|57161|4034|51…
601223		8292|1134|4593|590|1145|5913|43|1144|1140|5277|285489|7380|966|5979|1294|3920|3339|5108|1727|2668|4312|4914|8805|1908|1103|627|51592|7428|4149|5076|4609|1621|429|5573|1027|23095|9950|9180|8031|6390|8030|9839|23529|9244|1146|7348|1906|4846|351|22976|84279|5621|183|1889|185|2|54903|91147|7276|348|3784|154|8518|4830|1910|5071|1066|481|3119|642|6401|2784|3077|153|6331|4353|1636|118|152|8490|4843|5328…
211450		117156|4589|240|5265|3593|2261|7124|7356|3596|3135|2200|154|6356|2697|7941|2717|8685|27019|5340|92304|4359|7879|3347|241|55716|3594|3595|79623|3598|55568|23406|149420|79695|3592|7846|29851|276|710|3805|3162|4312|8029|3597|7249|51009|91319|7248|4057|5048|2548|5657|2201|25818|3360|7040|8076|5376|23308|4320|4093|4237|4326|659|4292|27352|6891|10859|3824|3458|149483|7167|7412|2022|6439|56547|1080|5646…
601220		89781|3257|7306|7299|79803|11234|26258|84062|4935|388552|4692|4157|8546|6638|8801|9933|778|282991|4534|2647|4644|57010|1861|6223|202333|5873|54545|434|6310|1130|1756|2760|5630|5456|58|3514|1200|63915|215|4286|1736|3815|760|7020|6908|54840|3064|5631|1910|4682|3708|7337|4160|4233|1639|10755|4137|5728|2896|57724|6513|175|3897|6647|10225|1630|4744|64324|435|25836|4763|2629|4204|55330|3028|5443|2628|5…
610001		6261|2632|5226|10345|779|9455|9454|6262|2280|9456|6271|3270|444|5592|178|818|5837|51422|7273|5257|5261|51691|89|1636|4221|5255|268|5256|269|5836|1080|845|7474|2737|51360|4853|4036|2245|378884|5566|2317|801|6926|6717|3708|6263|116986|5564|2195|9699|2281|5260|54976|2911|1627|23045|5565|5571|79098|27063|9472|1388|775|2915|2316|84665|26052|4920|11146|84676|5236|1312|1674|7222|10335|7855|351|5350|6697…
260130		2645|6833|3767|3630|175|1736|5728|7507|5979|197131|8626|1028|64324|8481|1893|5325|2717|2706|10804|3914|1294|3852|213|3918|2071|3909|3861|404672|1282|2068|540|2646|1832|7299|1308|3857|3655|3848|1281|10262|3691|2022|4312|4487|977|5333|3764|4010|5339|3675|4000|326|5080|3064|3868|2312|1760|718|3858|55612|57514|3853|3107|3872|8323|1289|3891|5727|1287|5096|5095|594|593|4049|3860|118429|7248|64127|3229|…
310980		1131|2870|84687|382|3002|1452|9737|375|2776|538|1146|10516|4036|2316|2719|10225|5308|1028|64324|5189|64240|64241|6497|154|1134|268|269|2737|5644|6690|181|7474|55616|163051|2317|1241|4160|2778|51738|1080|51360|4853|2245|5443|11330|11005|5265|5345|6926|886|4089|8546|155|5648|710|5645|4292|5697|4023|5190|887|959|3689|672|51248|6469|2157|3690|5156|7099|9354|324|5468|3815|7350|5979|4436|9672|25836|124…
175500		4000|7018|3251|3425|84823|4507|10804|4359|5979|4982|7852|3931|2548|249|29116|2706|56952|4356|5376|7036|54984|54903|4292|91147|8187|26502|7157|55093|1499|5395|2033|5727|5108|4953|4089|4436|207|27030|2956|5781|3484|2261|7040|4893|3485|5320|2778|7099|242|324|5732|3489|5728|8643|8313|5290|1130|6794|7097|2|6790|26092|9816|103910|595|10330|1080|657|84100|701|8029|5795|4763|3265|64949|64324|6840|23405|1…
179280		7380|6092|2260|5979|5076|1131|7348|80761|2668|6586|9353|6423|2263|6091|7490|2261|22976|2674|220164|23767|4902|5925|2248|93145|84152|4436|6519|3265|2316|1277|4292|4867|538|710|4893|3815|675|2956|11200|4149|2253|2254|5290|54756|8822|8817|2250|2251|2224|1387|7428|4281|701|4627|3845|6794|554|1289|8915|4830|324|4684|4287|10|2249|2697|1290|4763|2395|2675|1028|23095|1536|64324|10460|2033|6749|5009|8074|…
175505		324|7450|57192|4221|4292|5395|2956|4436|4595|8805|4893|3265|5108|4089|51592|2263|3557|3845|5290|4692|3553|999|5573|5728|2064|1316|657|4763|843|9950|3659|8031|6638|8030|9562|6101|8313|1499|9156|27030|50649|7157|2033|672|2261|4953|207|79939|6794|675|472|7099|7097|6790|701|595|7850|5795|29851|5071|5320|5803|11093|3459|4978|22919|8826|22920|3554|1454|4438|123016|585|23308|4437|3064|51008|1536|9877|53…
608045		8643|7157|5727|367|3717|472|675|8028|861|2261|11200|1050|5728|6794|2064|7486|999|8915|6731|3458|3815|5921|3732|4291|4026|865|3621|7015|1501|26277|1316|3092|4869|2624|8021|8795|8301|1736|4601|8379|6455|2322|64324|23365|26511|2120|463|3417|8833|4481|3588|1499|1524|282617|841|1234|207|3459|2033|4089|5888|6927|6517|3667|6833|3767|8312|3586|4233|650|3043|324|8660|1728|2645|3875|3914|5788|6608|213|3651…
211920		5096|5095|594|593|10585|2733|178|29954|5428|64840|4683|285489|4846|4089|4729|7546|6469|3630|10436|3643|5913|545|3480|10111|4000|3479|3265|1910|5189|4719|2153|5648|92344|10847|641|5116|5728|3651|26277|7068|348|2175|222546|1859|1789|4173|1736|59341|7020|197131|9820|91647|4998|64127|1028|25836|64324|4694|4726|6905|8799|256297|2688|617|23545|4709|25915|57514|51103|4723|56623|5053|11097|2737|7157|3788…
173590		3257|64240|64241|7450|335|89781|6833|3767|3674|11093|1610|4352|2147|267012|4758|3690|2778|6403|286|4627|8675|3064|6908|4137|2811|2175|1760|5631|291|5624|6915|2629|5313|64805|1373|203|669|336|2243|126|2815|2157|2153|19|2812|3717|7056|3043|348|3458|207|3689|6521|7066|1378|3931|948|183|3949|3459|7124|2994|3815|2159|185|2155|3586|4846|959|8028|861|1234|3356|7099|2690|2677|5156|3383|5627|6390|5788|282…
604329		181|2645|8643|3549|2646|4160|9370|1621|4159|335|5727|51738|5443|351|19|3717|4589|240|336|2778|117156|2|3000|6774|2147|3630|93986|6833|3767|1636|183|4093|1387|79695|1312|5122|348|3586|6927|4846|6517|241|3667|3690|3949|3815|1278|3566|1277|1280|3593|154|861|1584|185|3172|5697|4000|3651|22976|3043|1906|8660|1050|627|4760|8028|155|2690|7124|4851|65266|5630|3356|1889|1861|3596|5468|5921|2161|4041|8431|…
168830		8074|7450|9365|5251|11093|2157|3827|2160|3818|2162|2811|2263|2778|710|8915|3674|7490|2147|3480|2261|4982|2159|2158|5624|3998|2677|1278|2243|1277|2161|2153|2155|811|5045|5627|2244|3690|3309|462|720|5340|5781|90411|2022|8517|5104|2213|55024|11277|26191|1773|2165|5345|7980|2266|8858|3848|3026|3053|183|3082|3717|7040|5191|4846|3083|3856|5327|7057|1559|2815|4524|2592|3875|2814|7056|6403|10747|4692|199…
167900		103|1728|3081|4292|5395|8643|4436|629|1499|7157|2956|51684|324|717|5925|675|8312|4233|841|3078|348|10878|5290|59338|9156|3069|718|5199|6608|50846|3549|64840|3337|3265|4437|6303|6469|5728|51360|3852|2324|9877|5378|23545|3929|7514|5648|27030|3621|5727|727|64399|3075|4438|5783|79728|3303|4595|6101|169792|51222|8777|335|11277|7979|8930|5685|11200|25839|55670|122786|5111|200958|84105|58526|8313|8243|5…
162380		5621|3977|8518|7276|5979|4914|7466|7299|4935|4692|6908|2395|5728|4137|2629|4763|6638|2916|126|7306|8801|415|348|9512|351|5660|133396|3976|1489|1621|3692|4682|2668|4978|4340|1804|4685|79033|8745|4045|1270|2|3064|220164|2260|1161|23623|4846|5950|6663|22976|642|2674|1287|5048|4297|6310|3077|323|6622|3572|1271|4902|4803|2332|26278|4353|1636|5328|7248|3730|28977|11141|84279|6653|4925|7436|8802|2778|27…
601353		3977|2773|2316|7547|3897|5396|8481|4763|440193|2737|133396|1489|3976|1855|23764|54462|1270|3572|1271|4097|7266|80790|5008|1463|9519|3350|5663|2969|6900|287|29899|6663|8490|64407|6310|6622|1902|8601|3692|54751|4684|58157|1822|1901|1813|3073|9568|9737|2899|2643|89790|1272|1268|83478|3356|3064|6908|6383|6620|1137|5071|51631|4137|351|6531|186|1639|1815|6196|4544|54822|8518|4287|1816|6001|472|23636|49…
272700		4998|1747|5083|4487|5727|54880|1278|1277|5745|990|81620|23594|6736|367|2261|5000|8915|4068|8517|6794|1756|2332|3815|3426|1387|8481|6473|1298|5001|9496|23522|8085|9401|4010|23595|4999|10765|4174|50846|8317|988|6469|4176|6608|3549|4171|5578|5744|8643|6502|64399|7757|1017|11143|5251|5077|4172|2263|92344|5741|7514|64324|6928|8626|4914|7248|8671|2697|50509|7450|7314|10913|9313|9355|55388|4175|7045|962…
146840		4221|6774|213|730|9051|8626|2255|5333|5651|5781|2243|81704|959|6927|5649|5189|9856|3710|50943|3569|26191|710|1180|5929|715|5896|5897|6690|4297|717|727|4068|695|8085|4860|204|9070|5431|5190|51360|64170|326|4627|10926|56142|922|10116|2177|3273|10725|5327|5744|3514|5443|6772|3594|7454|6403|2908|1991|2670|348|4210|8826|716|1535|3043|1536|6891|720|3727|3459|2778|6118|1191|6890|3593|4688|713|2263|3566|…
612946		4281|182|2146|1277|6712|64324|58526|3476|11043|23509|4242|5516|4853|4854|4851|7057|28514|84838|4301|6611|10121|5537|143241|23512|55884|23588|51684|1951|1639|10497|6185|5252|6708|51451|7450|50488|164656|80349|4921|5694|55534|1610|5531|2737|267012|84441|2571|3714|5549|5303|93986|649|948|27086|1281|7915|7067|207|1294|1876|7547|23650|476|3955|9794|2263|8573|10771|2252|5155|7045|2187|8726|1289|10653|1…
612947		1610|267012|10585|54903|91147|29954|22930|1415|1411|5913|1414|4593|631|178|1413|84100|8419|6497|2261|1417|2737|1146|1145|4089|1140|2263|2706|10682|2316|1409|6469|3265|91179|5428|207|2736|5080|1280|2260|7299|1161|4784|90|27089|4683|2245|6774|2074|545|4853|9244|5116|1482|860|25782|1420|3845|3356|27185|65109|3759|673|8573|4297|701|54902|3977|9241|8036|182|7306|7474|5604|2697|1387|6595|2138|4284|4692…
147530		2235|22|4157|5728|19|178|6329|65125|1180|4803|4914|3977|5621|8518|378884|7276|5979|7466|4359|10801|22948|26040|1137|3356|3792|2035|9568|2138|434|7849|6531|10558|126|133396|4160|54903|91147|22986|5443|5376|5564|7046|1294|182|9180|3930|2934|114548|9733|4763|8647|84100|23031|4598|1041|9517|6390|2778|2798|2260|127833|5071|7015|6908|2908|4137|6645|6641|10371|3106|22954|123016|585|2629|284723|27295|316…
164330		5727|2261|3845|3265|79577|324|6608|50846|3549|9770|6469|8643|57095|6101|64399|8036|2342|149483|3914|2339|50649|3918|3909|5910|10235|4726|2187|51008|3757|1387|3691|4000|8106|3655|9939|8074|83593|5229|9887|3050|3119|1760|23286|2175|25836|1288|57827|4613|309|9343|3117|6657|3239|2548|4481|1890|57670|57498|5294|5900|2638|2253|2254|8822|8817|2250|2251|2263|8313|79866|63940|5096|5095|22919|2248|2249|101…
607674		3074|6310|1822|5663|4137|5728|1939|23031|43|8287|6622|159195|23053|1861|10730|23787|93986|1678|5621|3064|23132|22983|3356|1977|3039|6908|4287|84465|3881|627|84726|2332|23636|55072|3119|55798|3251|2629|25793|6532|9863|7994|9961|83464|55851|2639|126|283|51107|23385|23145|5184|478|22864|10865|259230|23587|11332|139105|9114|253725|118738|6307|389874|6936|79633|27245|91752|200931|9701|23060|158358|101…
109500		2317|2261|4853|3897|6452|19|7428|5781|595|860|54751|2316|4867|3955|1272|5664|149483|2811|4242|10979|5663|2260|55534|182|7253|1610|84441|8074|3050|3714|9887|28514|267012|4726|57827|1463|6900|10585|9794|2263|2254|2253|8822|8817|2250|2251|287|4684|1840|2248|2249|79866|63940|55729|3688|55819|116985|64750|351|6196|4851|1513|2264|3516|1387|1636|1312|4854|5727|207|29954|6469|8820|538|10571|5621|7248|2|2…
604183		1499|2138|4595|1028|64324|54903|6495|91147|2956|4292|7020|1280|6299|147912|84100|596|5395|4771|4436|324|4953|2033|27030|7157|8313|4089|8643|672|4893|2261|1956|207|2263|841|4233|5795|2064|675|8312|595|51684|7099|6790|3845|701|6794|5290|843|7097|5519|11186|1316|5320|5071|657|123016|585|22954|2074|673|2623|356|1326|3659|583|8195|10736|84838|2140|29935|9156|1602|4947|54850|6496|4946|4438|5111|5108|20…
264140		4359|5376|10558|1146|57716|5648|324|1028|4221|64324|1959|1131|9517|1134|5894|1482|673|2006|5604|5605|3845|2719|5781|6654|182|4868|25836|4763|4256|57514|1821|9935|54984|2220|717|5824|1145|84838|6101|19|4153|710|54850|1144|7477|10747|50649|718|54|821|6909|5929|30812|4929|8826|6910|3265|3679|9134|1627|8085|8036|6663|1837|3720|650|3054|2870|11339|23125|8313|3984|22919|23509|4069|9070|7827|84687|2200|…
156190		5189|5080|2719|675|7490|847|3295|5190|7477|2263|8322|1123|30062|338917|6658|79728|7979|126374|55670|89780|81793|27|9391|85358|9589|2019|3481|146845|56946|5076|374|64840|2247|81559|10397|2178|8626|6496|3211|55795|5824|60|9670|5074|10362|56647|2189|9454|1045|1729|2177|5087|387082|5781|4097|701|5830|5192|4286|8443|8540|11338|7161|5193|5998|5888|4534|10682|7157|6663|2274|10207|28996|1739|5191|898|215…
136830		695|2717|410|3425|9514|2720|353|1130|3265|114625|84572|4125|117156|3043|4589|335|7124|240|3593|3630|154|2516|7356|3596|5728|4609|3135|1756|7015|613|6356|51176|4868|3329|7941|118429|2688|4356|594|593|5476|8685|4758|181|25998|79837|4160|51738|5443|8395|5697|51311|155|3459|1514|5468|8431|7350|7372|5321|9672|5803|7507|133522|5429|7352|5167|6492|10333|2706|8074|123920|5305|3458|2990|2645|118788|8396|6…
248950		6736|8915|2261|4068|367|8517|6794|1756|2332|3815|3426|8481|6473|7757|57823|122042|29775|3640|3075|8832|2263|84270|5781|79659|6906|1438|57532|415|718|2260|4063|92335|2778|190|50846|4851|9759|675|7490|51719|2690|54462|26747|23191|2719|5239|1291|2492|4089|137868|79092|867|1292|2245|6662|7380|149483|2158|6261|6504|64324|114790|860|114836|2688|2253|268|3425|9210|3239|4214|269|1293|4692|8287|546|3295|2…
600159		1134|1146|1144|285489|5913|6261|1147|4010|54101|1145|4593|3679|4534|1140|54903|8074|54545|6597|2706|2261|335|5340|8518|3909|3852|5727|1294|3861|5781|60|3106|57192|3105|8289|2990|4069|1736|8292|1540|5728|2243|57492|9939|5308|4853|7051|2138|4312|7020|10133|79577|9759|6598|6403|94|4763|26040|326|9733|392255|2717|10345|3239|112476|9365|4598|8861|779|1605|2885|91147|23345|9455|6929|5579|9454|6262|5251…
268060		5133|5959|8787|6017|388531|5961|24|29126|3073|1462|3123|6010|3119|57192|2395|1476|5322|2652|10002|1001|1258|5995|3257|3000|2760|6094|114902|89781|3075|3078|629|6469|338|7078|7003|5189|2202|717|2779|348|5456|1121|10878|1969|2705|6102|10133|5009|7439|59338|4763|4942|3832|56623|79939|9512|83552|5630|2979|3118|2978|6295|1512|5321|407|1134|778|1485|6011|718|3108|1406|4593|10681|57010|972|3122|26580|26…
129150		117156|4589|240|3593|7124|7356|3135|3596|154|6356|7941|8685|92304|3347|241|55716|3594|3595|79623|3598|55568|23406|149420|79695|3592|7167|276|7846|3805|3597|8029|4057|3360|3458|4326|3824|10859|6891|7412|6402|10288|4583|3933|9392|1435|6890|51554|1231|56667|3566|1238|336|567|1803|1232|1234|7040|155|925|1080|3765|2690|3763|8517|51561|717|8754|182|9261|3251|5657|9590|4036|6868|633|1315|149233|3565|713…
112450		3209|2737|8200|3239|56917|4212|7547|4211|7546|7545|4090|25884|4086|27148|7291|4087|657|5654|92|93|6497|2735|1387|51684|2736|659|2263|9241|3549|90|6469|2033|2261|10804|91949|6223|658|285489|2260|10262|2255|5913|3205|6154|4000|675|7704|2719|7490|6125|5728|2175|6201|6910|3897|3251|6135|1947|9343|9401|6299|655|4089|653|654|4088|652|650|4593|3199|10481|3237|30012|2706|64399|3202|9758|8643|3624|5090|39…
601319		3914|3918|3909|2706|1308|3691|9241|5781|51176|10804|649|1294|3898|653|2705|79939|5339|9635|667|655|652|1179|650|1289|2199|1044|4811|7057|3655|1282|60529|239|3861|2071|3891|2064|2022|718|3853|5327|657|3872|6383|3107|8323|2068|404672|10189|1287|857|5727|5493|4049|64127|80199|3860|7248|118429|3868|6310|5308|1956|1736|2324|488|1277|4089|5333|3229|22883|3791|81607|9496|57045|5340|1075|3854|4010|5156|8…
179600		720|7040|1282|2022|3930|55024|730|2213|1536|11277|1773|26191|719|27202|3709|727|5619|336|651|6291|1378|7042|4061|5340|7049|1535|3026|1471|7043|343521|325|1191|6289|4689|4688|2147|2331|114990|71|718|650|23360|26993|1284|2219|92|7048|59|717|90410|3708|1277|4436|5627|2243|1634|5624|5270|6732|3624|3696|2153|1401|6288|629|4054|5327|94|655|3273|2162|2811|5277|8425|5858|462|7045|10558|7450|1805|4067|113…
226440		3914|3918|3909|1308|3691|3655|5339|1294|649|3898|79939|4312|9635|55612|667|3257|1179|3852|2199|4811|977|3861|7057|2200|2201|89781|4338|239|5080|3921|10243|5327|5493|1832|54507|7106|6383|3105|29066|3106|875|3077|967|5125|2312|22883|1825|3849|8517|7389|8754|57045|5340|948|6708|1500|1290|25827|3732|8646|55914|4001|4133|1289|81|4478|1277|57192|3875|7431|3688|5580|1282|70|10755|274|92799|87|3675|3692|…
158900		4292|5395|4436|2956|10262|5728|2308|5077|1969|5081|3663|7415|9156|1280|859|5376|1756|4625|7248|291|6247|1291|1292|2395|81839|1293|2548|675|286|1639|7490|2719|6647|4744|5630|1028|1760|64324|5133|4437|4000|7290|3767|6833|27030|6517|6794|5468|3172|9877|5378|5925|5837|2706|2645|2261|6927|4760|472|1277|3651|629|717|3667|4609|7428|5573|348|8915|208|3159|3815|595|5770|6928|9479|8660|56729|4544|3561|7454…
314570		268|269|2263|176|2516|7474|367|2245|3852|23385|889|5251|1893|23522|8074|3209|1311|5307|9241|6910|25836|8200|9935|6473|124583|1280|3339|6399|91179|1146|285489|5913|2099|7124|4148|4297|2778|4758|2201|5116|1909|118429|7227|59341|9210|2074|2317|4010|9365|54101|4763|26229|4920|1134|4593|26|7855|1297|9270|56917|5125|8321|8578|1193|9844|9313|4327|1499|242|4000|3914|2192|4212|3265|7157|1627|3918|55851|51…
169545		1280|207|6390|1101|19|1299|84171|1311|5118|1291|5728|4146|1298|4099|3265|4000|5290|427|117145|55704|80146|27004|10395|3845|5549|2252|4322|7045|5654|308|4234|6678|633|3674|9623|780|4515|712|8797|650|4312|3162|5140|208|1297|2335|8115|3858|79026|7040|3615|5310|7057|65125|9545|84335|133522|5361|1281|84254|26060|1901|5553|5164|334|4303|5586|121268|5208|2206|5493|4846|4148|11331|57761|2475|8600|8785|74…
242680		5781|5732|7040|1080|9536|5737|5730|29851|5731|2316|5077|7227|2138|1947|23308|10479|5265|3514|6338|6103|8626|27019|57679|5184|2219|2130|9497|9498|80331|3265|2331|114990|7042|3696|2022|94|79139|651|8425|340205|80739|114132|57292|89858|1805|5733|5777|4054|5858|11006|80142|3694|79849|7075|29992|3903|945|151888|27036|9019|7048|7049|3821|887|114836|7043|1490|29990|847|9961|6048|6348|2339|8668|3301|5174…
268080		778|57010|83552|7299|5961|4935|5080|6102|7439|6247|114902|7306|7380|629|5627|1280|4041|5925|7422|8801|1462|717|3078|7276|348|5076|3123|80781|10002|6094|5979|10878|1258|1301|59338|8322|2056|4693|9187|7348|24|5959|3000|1406|6017|1259|4901|5630|5476|6010|4647|6121|403|2720|4758|6295|2779|6011|7078|1756|5728|1121|773|718|10594|2916|5149|5525|10083|5199|2978|4308|80761|26580|338917|8802|30062|6658|878…
144755		6452|7428|595|26278|176|2261|4041|3339|5376|7276|3425|2717|30834|1186|8106|3211|4771|28988|2934|1760|11236|4359|10168|79960|6329|23184|7411|23032|2322|8013|3429|64344|81|9978|2260|7018|4356|7410|81628|28962|10451|6921|23582|8453|9313|4929|4327|3642|9463|3181|6923|27040|9988|7203|55662|5702|2034|8325|1513|5336|5824|51191|22943|30011|5436|7535|8074|64856|7130|11096|7471|6850|1280|149483|8452|5950|1…
607413		6690|11330|5644|5645|3952|1080|5651|140767|671|5260|11005|1670|946|7263|5265|2006|7349|10479|12|5271|6590|3101|51738|5275|5261|5775|5345|9497|9498|5563|80331|1401|3953|79139|1191|4535|4318|2|79849|351|1393|5562|6048|5174|3301|6891|6890|6892|348|2157|57120|629|5327|2990|2263|9368|717|3078|1504|7428|324|1636|595|6872|10878|9056|9351|103|59338|1991|7840|8773|1395|5592|27306|5576|4241|51009|91319|551…
608149		8443|2668|24|4359|5979|4692|7337|2146|7428|4000|4149|4036|1813|5311|1896|2290|1028|64324|10461|2629|23095|189|4204|6638|8910|7399|6390|5325|57679|1716|1890|8540|1258|367|1406|2261|7040|8915|1080|6794|3815|641|613|701|2623|5376|1811|50511|415|2675|79659|2674|2316|2147|11021|7157|5925|5781|7380|6683|54984|57120|5660|4902|51626|183|4846|6469|2243|8517|2153|185|1636|4758|5972|1277|2244|5076|720|23241…
604474		1524|6376|3107|3577|3586|6356|6347|6348|30835|6349|4609|3458|3566|3811|3569|6387|3561|215|174|3588|1234|3587|1232|1803|2697|2670|5354|4763|1238|4524|1230|10332|3802|3806|3809|1231|51554|3106|3459|3717|3460|29851|2921|6372|6351|3807|3803|672|5993|2532|5744|7157|1499|3385|8625|3384|5994|225|3579|1018|207|2919|6374|2064|2920|5825|4771|4297|51684|999|613|5728|3804|5290|7167|5071|3684|4261|1233|10859|…
106400		1291|5167|7058|5654|1299|1298|168667|1301|3081|3912|1280|5133|3959|2252|7059|5251|29126|2261|3643|90|3106|3123|3119|730|613|4099|8074|780|8200|652|26020|2263|1311|650|9241|1281|654|127002|3209|3107|9377|149233|25836|9425|6910|5307|43|9935|6473|124583|4049|3458|84273|9873|1277|4318|3459|64127|4313|10758|79092|3431|1297|4159|6347|30835|5480|114609|1154|3594|1101|2260|2733|5447|7124|3549|3118|5118|3…
161480		10516|6649|4016|54903|1280|5077|197131|546|1947|4018|8940|91147|8328|1822|5447|91179|2668|2261|2263|590|1277|5340|2006|9241|5979|429|4627|5376|5456|1908|627|8200|1028|64324|3425|2548|4222|57062|1101|652|4312|1299|8578|1311|650|4223|5896|57680|1294|5897|5118|3107|84171|5015|2022|4321|8292|25937|2773|9540|23385|3561|2252|1291|30062|338917|54453|1298|54880|6657|9733|350|1990|84823|4598|4146|5654|409…
226990		282617|1234|3458|5788|10801|4068|710|3588|3460|3459|7124|3586|2923|55752|11230|6349|6356|10550|6348|414062|57823|989|174|6347|3587|50616|90226|23157|10890|5790|282616|8832|10747|1231|23193|7852|5004|29851|6360|716|10507|114131|6358|6351|1524|4735|1803|5993|5686|4063|4153|5648|8625|920|5994|3717|6357|6355|5589|715|1238|157|3683|3716|8892|3932|4261|3107|8495|6504|7294|114836|23308|6354|1232|6352|86…
107100		718|1285|1286|717|2263|1288|1287|2260|4867|4627|977|5476|2720|4758|54903|335|91147|9244|410|3073|19|4281|7040|4069|1080|5979|324|2243|222546|2934|1536|175|8085|81839|8195|84100|3026|5270|2737|5008|2316|2187|4147|5648|8106|11005|5728|22954|123016|585|5308|9968|2175|583|9401|3239|727|6299|7547|27031|22918|118429|1634|2199|2335|10653|8573|81494|10878|7476|1910|4318|197131|4613|2760|27130|1282|3426|6…
171420		2668|7428|5979|6927|11236|6928|4149|595|23095|2696|4968|6390|6833|3767|2695|3651|3630|3667|6566|4221|4763|1621|7498|2675|2674|1387|84279|696|3764|4902|4914|4830|7015|11146|54949|4684|4611|1414|682|4436|10060|19|220164|7157|140628|1027|2029|207|672|7515|79960|6690|10168|466|2263|10987|64506|4610|472|2034|22861|2778|1114|5727|4089|2064|5573|641|7411|5728|324|4595|83463|6755|5290|838|1316|5091|54583…
191950		9244|359|710|1180|3784|1727|6331|5243|3094|3827|4221|875|1373|117156|23529|10483|1991|4589|25953|4627|3593|240|3596|3762|8106|7124|7356|154|3135|114548|613|2668|6356|7045|3039|7941|5979|4149|6774|4846|7428|3815|8518|4914|8685|23095|6403|8481|1271|6390|3566|5728|50615|26762|1130|11005|5732|2206|11213|2717|2592|2539|1141|3048|590|8292|5340|9992|9632|1356|1137|1528|9871|3760|3818|3064|92304|4593|223…
208600		29851|3043|959|3048|3514|1524|567|7450|23308|367|10682|1134|695|720|1130|3981|54840|355|717|472|3561|356|7454|3426|100|11277|7276|1789|3662|2213|117156|1536|1760|1773|3107|55024|26191|27019|710|6376|4359|7124|3135|5376|2778|3566|4589|58|7356|1280|7040|1145|5265|4089|4312|7099|3458|3162|6403|3596|5732|6356|5728|6347|3586|240|3507|1387|3593|4000|5729|1278|50615|6348|154|3577|26762|1080|4210|84650|1…
217980		54903|91147|84100|6469|7124|1282|2099|123016|585|22954|6496|1909|29899|2018|583|26040|57724|8195|8048|1387|1756|88|6584|6901|5167|5108|64225|151188|51329|5428|7040|6663|1080|2316|1674|5152|5979|1760|3897|5339|64399|1890|8643|57062|5727|2619|10550|149420|1977|91179|10952|6742|23204|1908|10197|5648|10801|197257|2263|7090|7291|6291|6418|23522|3549|50846|116|668|6473|84457|8013|387755|2138|4326|651|1…
229500		594|593|7498|4175|2332|182|6514|4952|2592|1491|2582|696|5160|2203|1080|3098|229|132158|27019|2538|6523|6476|3795|6513|51181|3651|2696|9319|178|2695|7450|5122|2778|2668|6833|5265|3630|1277|2720|4729|5979|1278|8675|3667|3064|26762|5261|5257|50615|11005|374291|23509|3710|79577|6403|427|4149|7428|4719|50943|6927|3566|208|7038|7276|1760|2683|846|4221|23095|3569|1737|4726|55750|5165|3938|2206|4694|7941…
216100		54903|91147|538|1146|8074|10516|2719|2316|91179|4036|5308|10225|64324|285489|1028|1280|1131|2099|2201|176|5913|4297|5189|7124|6497|9241|1909|8200|6910|118429|5307|84100|2263|4010|9365|9210|54101|9935|6473|26229|2737|2187|64840|2200|8106|5728|11005|123016|585|8085|22954|9968|2175|9401|81839|3239|583|6299|1277|51008|8195|3643|1289|1134|3651|1287|5727|7490|2495|1678|23414|3930|1290|25836|4593|1947|8…
109650		5727|3119|114548|1536|3117|959|7157|3981|2064|1736|64421|3417|4953|1499|2033|4089|324|7099|4893|8313|2261|207|6790|7097|5290|5320|595|27030|701|657|5795|5133|1280|3106|3075|1387|3078|695|6794|5376|5979|1756|10878|29126|4947|215|6608|3123|5076|3549|50846|10558|4946|972|922|3118|6927|7040|6469|720|11277|29108|22900|50943|3710|3105|3514|1080|3909|5321|8643|847|2213|3569|55024|26191|1773|79840|10592|…
136540		1610|267012|7428|1499|6927|3356|11236|4683|6928|5091|207|859|84062|999|4625|27185|1312|1736|11141|6854|917|10262|2532|2332|5071|1814|65078|291|25836|5290|1947|4968|4978|4524|23780|1116|26|11200|472|7157|545|5663|3852|5925|3861|3064|2064|701|1760|1789|182|1641|367|23413|4204|3417|10111|6310|4191|4436|2806|675|5728|6736|7957|2033|6683|8224|55215|9401|1822|6622|6908|378884|1636|8287|5621|202333|2668…
267200		6519|1285|1286|6569|3875|3856|374291|6557|3758|2175|9742|229|6514|1184|617|2937|8074|5251|9368|762|8671|5096|166785|5095|594|593|4594|7498|760|1585|6521|7380|3075|3155|2954|23428|4867|5651|1080|3078|8802|6261|7040|1811|27130|54704|525|5314|26276|5979|7422|4952|178|189|2261|6329|23607|7369|5076|10686|10878|25836|3712|696|6928|4010|7840|2538|9365|4643|65266|779|1499|207|5091|4953|540|7157|29851|734…
147710		4089|6794|657|5156|3815|6390|4953|1499|4893|7157|2033|324|8313|5727|207|7099|2261|5290|6790|7040|7097|5320|1080|3119|27030|701|595|5795|3117|1134|1146|114790|4947|92335|1144|90525|5781|19|51719|4946|285489|6261|5913|779|653|859|56034|6329|3224|55437|54861|51196|1180|9392|392255|4139|8200|654|4438|650|1145|655|652|161742|200734|6608|10262|22881|22925|2011|3549|50846|23643|3118|393|79650|1745|58486…
159400		1134|4593|1145|285489|5913|1144|1140|5447|1103|375790|1586|1146|8292|2263|2673|590|6690|1528|3679|11330|5644|1559|25953|5645|1080|348|5444|23345|1557|1571|1544|24|5925|1281|2332|641|1300|23592|1727|5651|140767|3162|3060|60|1605|6319|1543|43|5071|3043|11216|60482|5728|4534|7173|717|103910|5339|2885|4729|671|2027|1258|7040|4726|4719|5260|2010|175|1536|2158|11005|2671|4694|10980|51103|4709|25915|167…
169300		176|2990|2245|2138|2316|6497|6197|1066|26|9844|9313|4327|10736|11096|7130|6495|6496|1602|4784|4060|80790|9510|4317|1610|2781|7143|1404|2736|2017|4204|9507|3151|54751|2899|2737|83478|89790|4323|4314|3150|998|5566|4312|2140|2771|2192|4313|2199|9499|2914|2918|2152|3356|1508|2317|267012|8682|50944|2897|22938|846|799|7204|6794|9223|10019|63827|28996|659|9611|1812|3164|4322|2247|25942|4867|81793|5045|1…
257600		1134|1145|1144|6690|285489|11330|1103|375790|5644|25953|5645|1080|1146|8643|3762|51684|1815|675|217|5053|5651|140767|4593|3679|103910|3760|671|2027|5260|11005|1670|6608|50846|3549|590|7263|1524|8292|6469|5265|4137|3765|6908|2697|1557|2048|5744|10479|2629|5243|3106|6376|2006|3107|64399|5727|126|12|55855|1140|54102|3105|5732|3811|720|29116|3577|5271|3586|6356|6261|6347|6348|30835|6590|5696|6338|345…
300602		2719|3172|1028|64324|5290|129563|4000|4153|6928|7477|64840|6927|3043|2737|3710|4846|50943|3630|84838|3569|256297|26191|81839|89780|54850|3481|4929|9134|10747|2247|2560|7475|3562|9326|5648|9638|133522|8187|26502|3984|2099|5914|7067|29982|51102|6256|10980|22808|81029|51714|334|4893|799|54361|8503|26060|1387|23551|466|26092|9816|6502|242|10725|367|4878|7471|4654|64949|7431|8431|1019|3848|8471|5563|8…
221320		2263|5251|2260|1280|4041|2316|1277|9241|2317|2138|8200|1729|860|8626|1028|2623|7020|64324|392255|1134|8074|1146|1145|4593|4534|1144|285489|5913|5080|23522|1140|1387|5428|54545|23184|26128|60|3339|10381|176|3759|71|10801|5648|673|8106|5604|6606|1785|6607|274|2245|5605|2625|3845|6261|7169|401|1760|1910|25836|9217|10743|2255|7291|1103|2252|653|56652|668|2548|54101|54751|6473|1890|657|2253|2254|650|8…
268315		3000|5133|5959|6017|2978|1406|83552|4758|5961|4901|3767|6833|3075|6517|24|7299|29126|3078|3920|2645|6010|629|5925|3651|6927|5080|6295|4760|2153|7078|182|7003|1282|4854|1462|2811|2022|717|5076|6314|9479|6103|348|3667|3159|208|2202|56729|324|7428|6928|5456|94|5468|3172|5728|3490|1121|4544|3119|22999|595|1471|5770|8660|3931|10878|3123|2642|8517|10594|189|889|11277|2652|2820|3990|6102|6934|4763|2629|…
182960		6683|6833|3767|2645|6517|3107|3651|4760|6927|56729|6928|208|3159|5468|3667|3172|4544|1639|6647|5770|9479|5630|8660|2820|64127|4744|2642|3569|6934|10644|3990|7466|5167|8636|54820|11200|2646|3764|8175|6252|3630|207|1414|1499|2099|10060|6239|389692|226|2029|51684|5961|3802|3806|3809|5290|7157|2641|348|999|23405|63935|8643|58484|3939|629|3710|4193|4741|675|3184|148022|22891|5071|5208|50943|717|1029|3…
301950		1906|1889|10265|2736|6949|2773|2138|7227|7547|7020|5396|5251|2263|2316|2260|1280|200558|4041|2317|1277|9241|8200|860|8626|1729|1028|2623|392255|64324|9533|51082|5727|4000|4853|3759|5077|2737|10262|5573|1513|5728|2697|6047|1501|8481|9343|6299|8074|10528|7546|7545|10736|27148|133|3792|6496|23764|4653|6495|1909|1910|6497|2261|1215|1602|6663|2781|657|23184|23291|4097|2735|51684|4311|2771|7343|1134|42…
207720		2668|5979|2261|429|627|1908|3198|6331|2675|2674|63973|4684|4902|4726|3792|1510|4908|8720|5160|1909|8050|1910|220164|1215|5096|5095|93664|1738|8803|149483|4729|8802|10128|4719|79090|6925|374291|23636|54221|23474|4694|55750|6272|58|25915|4709|617|4723|51103|1737|2639|4846|5376|4692|3265|3050|5162|348|8074|9887|1639|2811|57827|6497|2200|3425|6638|26511|56623|650|4915|9404|2253|2254|8817|2250|2251|88…
208910		959|472|695|3119|23495|641|6774|3117|3514|4361|4683|7157|2178|7507|2175|54840|3845|7399|7466|922|3500|718|4591|3507|7454|4068|2|1789|3118|22861|972|819|2177|79589|10673|64421|8741|3630|3014|7156|958|11277|10111|7486|7158|920|25998|79837|9521|2189|5892|2176|7014|545|8243|9656|7013|9857|25976|5888|7188|672|3280|6117|5314|4292|8395|5591|1111|11200|255928|51311|4615|6456|333|9094|2215|4093|3692|675|1…
144190		2235|2706|10804|3852|1828|1824|1832|3728|7306|7299|3853|3857|22|3861|26580|3848|3265|3872|673|51371|5727|10913|5604|4014|3845|9342|5605|3868|4914|2697|79719|3854|1075|2707|434|5894|4157|1499|4953|4893|64840|207|7157|5346|324|4647|2033|4089|2261|2263|6794|2778|8313|5781|5290|5573|4254|4935|7099|472|3643|7097|5728|5795|3858|6790|5320|4436|6755|27030|8626|4763|8517|595|701|1736|657|9049|103|1028|643…
186400		5251|1756|2332|9241|1277|2317|860|3236|1075|8074|2316|3209|2778|2260|8200|2192|4359|3239|5376|6399|57716|1311|5781|653|1959|9935|54751|57532|652|1280|655|1193|5239|23191|26747|650|2263|137868|1514|5087|51053|823|1387|176|1821|91179|54221|7402|5913|2099|2201|285489|7124|4297|1837|23522|1146|2706|56917|5925|93664|2022|25884|118429|164656|4867|1909|6910|5307|7157|54212|9210|5654|4010|54101|9365|2252…
234030		538|540|1289|8139|2200|1277|1290|475|51248|51164|649|1155|1356|50509|7299|2706|590|7317|4286|5077|1387|26128|8517|1896|1893|117581|1634|1540|780|2532|2201|8076|25836|8085|55806|4237|3959|4052|7057|7306|3339|4131|9672|2006|164656|1294|10121|2288|8292|2199|10804|491|5549|4921|4353|2235|1462|633|4147|7704|4811|7045|2335|7450|1278|3673|57045|3914|5155|3918|2252|2071|6678|811|1161|4653|2073|2074|5654|…
216920		959|8074|720|3981|7132|472|958|6774|596|4068|355|117156|843|50943|8517|11277|5696|356|2213|3662|55024|26191|5896|57379|1773|5897|9365|4598|710|4589|1991|3566|3593|7124|3596|3135|6403|240|50615|26762|5159|7137|5156|64421|9939|7356|6356|154|11005|2206|825|7941|81704|7466|841|8685|7852|7099|10456|2532|7454|6789|51176|2175|1053|6901|2672|2539|79650|3514|718|3594|5251|3043|1130|2937|5133|1524|3458|727…
231630		5053|1621|2731|2653|1728|84279|2668|5979|7124|4149|7428|2099|8518|1909|23095|6390|3039|1103|2539|4846|7276|3569|4547|6647|1639|5630|4744|2675|25953|2674|81793|4175|7421|6523|7841|3938|6476|2717|4902|149420|537|3337|4684|84289|1908|18|3043|4611|19|9111|2937|220164|627|4326|115677|1134|4673|7915|3303|3458|64506|1906|4610|103910|4093|7704|10168|11236|79960|4593|28977|83463|8292|3621|2027|1610|1435|2…
603175		1610|267012|181|5133|9370|4160|4159|5443|51738|117156|3000|367|207|3458|1861|3043|3107|29126|183|3630|4589|338|7124|3459|4647|2159|629|5697|4846|3566|472|6041|3561|675|154|11200|3119|185|6347|3596|2532|240|3064|5663|6326|3431|7337|6521|4175|348|6403|1378|7450|7040|3356|1137|3593|3383|3732|2131|999|3135|1312|7137|5468|5728|50615|27185|26762|5376|7356|6927|2994|4018|1080|3710|4023|717|1639|5979|308…
603174		2395|875|348|57514|5096|5095|5627|2161|3643|5624|2153|212|4552|3690|7915|7276|501|64805|183|326625|4000|4846|9512|18|1280|2147|8803|5265|1278|2937|1277|4312|3162|3053|4041|1636|351|799|7421|100|8572|1816|254170|4524|2778|859|4598|4548|1491|4522|8029|2|3949|5328|6521|5728|283987|2332|2677|4625|4860|336|1719|291|4018|6519|3156|10743|2954|4137|1991|2099|81693|410|4353|5345|6908|725|7124|22976|540|19…
603176		1610|267012|1312|3356|6311|84062|27185|207|6854|1639|6647|65078|5630|1814|4744|4524|3295|23780|1116|26|1636|1861|351|4846|22976|642|5663|3077|2|3875|3265|3856|5071|4353|323|5328|1815|6653|2289|1977|124583|1816|4204|8224|202333|5961|9516|4716|5445|9722|2036|285025|4741|2733|84816|374649|5358|54102|9973|51691|84894|627|2902|3064|4137|5728|3212|4644|5310|2904|56899|10573|2245|720|163590|27348|6908|2…
232900		5476|3043|427|6609|720|91147|3039|3717|213|5781|5896|10483|2632|5897|1378|1991|6521|348|286|1441|7132|19|7124|2057|540|2990|1154|2994|175|673|1130|4210|6908|355|4023|4137|5156|5604|114609|356|2532|5873|3383|843|613|2629|7428|5605|3845|1513|2022|595|5310|2623|2995|114548|9056|1536|1736|2213|64421|26191|948|11277|10019|55024|2538|5096|5095|5551|164656|4843|1773|3425|5313|2539|4598|5184|2993|126|272…
607329		54903|91147|26580|1524|1621|7498|1585|335|1584|3588|351|3586|2778|7380|84100|2099|2645|6833|3078|3075|2|2335|3767|5076|1906|183|3630|22976|6517|3043|84279|6376|696|348|2908|3827|859|8542|2668|3265|6927|149233|4846|185|5972|1161|3651|6340|6338|5979|4760|1889|1285|3667|2153|6908|9479|5468|5444|5465|7490|4149|55054|4867|5314|7428|2642|3172|4854|182|4000|1636|2260|5116|4137|595|3779|208|642|4023|9049…
606220		538|10516|92344|1277|1281|1312|3265|2245|7148|1278|2332|9820|2317|23545|3835|23522|124583|26229|285489|1280|5913|1387|4763|3897|9496|3425|8085|6473|4593|51248|57410|6649|475|7423|4016|26|25898|1356|1636|26259|5118|9844|9266|9516|4921|6678|7422|2252|5654|54751|57532|1140|7045|5365|1610|50509|26747|23191|633|7450|55603|22918|4018|4099|7057|4356|9978|3673|2335|1822|8940|5549|64219|22803|948|780|3674…
136300		2263|10804|1161|2255|3868|3853|229|7291|249|2706|873|84260|5443|27089|529|3872|8074|2966|776|56949|2074|2261|3202|2253|2254|8822|8817|2250|2251|2260|2248|64240|64241|2249|1642|2737|54903|91147|2264|51019|4158|2705|5108|2252|1832|3312|9020|5626|1585|7187|8820|3973|2043|2778|2246|2692|89884|2516|7157|7200|1387|7201|4160|5080|1621|84100|10298|3972|1584|2488|3866|7253|2908|8022|5251|650|123016|585|33…
184253		1280|1291|7040|351|1121|54|1292|5781|7490|4868|7248|5745|1293|5167|5825|3912|2252|4313|9410|51256|7827|1101|10981|55243|5741|3959|1959|126374|2335|2239|215|1299|1311|633|5744|51552|650|7042|3643|84171|9391|9589|8743|5118|81876|22931|2219|780|6678|225|9545|4312|64240|64241|1281|9141|2331|114990|5824|4099|7879|5869|7057|374|23607|4146|1298|651|5076|3696|3028|4322|4054|43|54978|5549|8626|83941|25825…
184255		1513|6774|4763|6317|8074|2261|1280|2263|1311|5275|4049|3106|3569|1278|2317|1277|64127|486|8200|4282|4041|9365|3690|6678|799|7421|8572|254170|249|7266|9519|28962|3827|1186|6383|1299|5251|538|2778|176|5189|6609|4982|3549|4853|2990|2906|388585|189|9321|9742|168544|3081|124583|2902|149233|85480|51079|351|3570|1297|7707|3265|1520|2264|2305|3339|55250|6775|6399|1514|4148|3559|4758|3575|2335|285489|2252…
137280		5156|3815|6390|8029|4221|81693|6310|3792|3043|1282|546|2694|4089|2263|3557|2064|4436|3553|3845|324|999|4595|1316|5290|3459|5803|843|3659|90525|19|5122|5979|79577|846|56034|51714|3048|7356|10617|7504|1907|161742|200734|2668|3050|4149|7850|3039|1908|3040|183|51196|4846|5154|8723|185|9655|2638|5800|1889|7428|1906|118|6401|26228|6643|5781|5155|481|2784|4952|4843|164656|23095|6777|8490|58533|6772|2888…
165000		1610|267012|6310|1406|6121|3356|6311|84062|4287|27185|1312|6854|207|773|65078|1814|4524|23780|1116|26|5950|4901|8224|84839|130951|202333|1636|84986|6314|4534|4716|5445|9516|9722|285025|374649|5358|84816|51691|80262|2245|782|10573|84894|10381|8815|9478|56899|5428|54545|1760|785|1756|6622|4625|54840|3339|54102|63915|8106|6620|6261|5132|778|6853|401|4099|2629|4763|1103|22803|56652|1123|26146|9670|18…
209770		10585|29954|4771|207|9730|27352|29970|117145|55704|80146|27004|10395|6895|7248|4234|6711|5900|9623|4515|3162|5140|208|5058|6386|8115|3858|79026|3615|960|7430|9368|65125|84335|7514|9545|133522|2064|5361|84254|1901|9146|5553|5829|5164|3688|4303|5586|26060|121268|5208|2206|5493|334|1499|4846|11331|2263|57761|2475|3611|5170|10018|11073|4296|2623|2248|2309|1326|2175|2261|1978|5494|2260|8600|7249|8682|…
225755		5626|8820|89884|2692|8022|3479|6609|3480|2690|695|6777|2175|5449|2688|10020|26160|5308|2691|2862|51738|427|64843|5080|6469|6658|5015|2260|554|4038|2737|7252|6657|25836|9095|3730|5618|326|8195|3670|8839|2689|51132|10370|27018|3547|57670|8861|181|5781|9365|3484|9611|8835|4295|3485|3489|3483|3481|5727|55183|18|27131|207|5307|3487|3416|2778|3643|9970|25998|79837|2178|2188|4160|7253|2908|25861|5443|67…
214980		2235|64241|6690|11330|5824|22|10483|64240|338|5644|3043|5314|4547|5645|7428|1080|286|324|5244|2623|595|146059|5651|140767|26276|5265|819|9632|9871|335|63894|23414|1482|4853|8647|182|4069|7040|427|671|2243|51714|3930|2627|4598|5260|11005|1670|10456|3050|7263|215|8799|9409|8504|7184|225|8800|10478|11264|3040|5825|3048|9601|55176|2006|3039|91147|570|5193|5194|3710|5192|5189|6794|12|9414|1807|10479|5…
131880		215|2629|2717|225|5825|5660|5824|3043|1277|1289|3039|1278|207|1290|2200|1294|3852|3861|85007|4312|348|1292|10585|649|4318|4313|7058|29954|51714|50509|3162|7078|6347|4322|629|5265|9620|3458|4000|6442|4846|3459|3431|537|1301|5080|4159|717|871|1756|3078|30835|1299|10878|1298|114609|3048|1154|59338|3914|3050|3918|8799|9409|8504|8800|10478|11264|1634|3040|910|780|667|84260|7057|29066|242|5192|718|5193…
145800		178|378884|7957|5447|383|3073|859|226|6607|7167|6606|1756|710|367|4860|6261|229|9217|875|5837|9499|5230|445|1778|2539|1586|5256|3795|6005|2203|9852|2760|384|27247|5564|1528|2820|2108|2109|51601|1559|1557|1571|1544|529|5096|7915|18|5095|594|593|6443|2994|6444|8291|57158|6445|6442|54433|7073|5213|7019|64216|3162|387082|6403|6271|10585|137868|4534|6843|64430|4842|283987|84676|716|10747|10211|3064|82…
201200		8805|5108|51592|92344|7486|4000|641|3265|4893|5573|5728|7020|9950|8031|9401|8030|9562|57697|1161|91442|472|2074|5925|4683|2187|5885|4692|2175|100|5429|6638|1663|2006|10516|538|1277|1278|1289|3912|2677|30008|1290|54453|64324|4256|23545|8425|57410|7046|1294|2200|5265|7157|2720|4763|1281|545|2177|25898|7148|2072|875|5167|3643|117581|23592|2263|367|3425|7507|123016|585|11200|23392|5727|80233|2033|207…
110350		8482|268|10154|269|5896|5897|2157|1604|3043|1378|7450|2158|1482|2994|6521|1285|1286|7124|3792|3690|960|948|2532|977|2995|5054|3383|114609|2213|4059|7454|2623|1154|114625|4843|358|2539|2993|6005|976|51714|2035|11093|3048|3998|90411|3050|6909|3674|3039|7504|3040|720|22950|1278|2147|149420|5125|2526|1907|2677|2155|6910|2822|4354|3720|118429|1634|286|3843|5270|3026|23125|7408|3911|7045|4318|6288|1277…
214290		6399|2263|415|2261|7058|2260|2131|8022|5727|3784|4222|284119|4000|1291|4853|5422|2677|1299|2138|5191|1298|2317|64324|1301|3425|6662|392255|5167|9935|6473|1193|7059|2132|91304|1280|5075|1192|26160|51004|2252|7707|4099|9992|6608|64843|10131|8074|2253|8822|8817|2250|2251|2254|3549|50846|7270|2248|2249|4356|780|3753|23704|6469|3912|2264|5937|8643|3670|5264|3955|84838|11227|5077|2158|5195|2155|54751|1…
613144		1524|6376|3075|3078|629|24|717|5654|10878|348|59338|2202|718|1258|5199|3426|3929|5648|26020|1758|727|5961|335|8777|7078|133|5685|5806|9377|9425|5783|9873|5360|949|6402|4741|3684|1401|1270|4137|8200|7436|1281|81494|10562|10877|11326|473|1369|652|6449|831|7804|3949|6567|55603|1280|6094|369|7057|719|5411|6227|5663|84612|5925|2220|7003|27202|5456|1121|3123|5728|4016|1296|189|64127|4763|6102|213|4133|…
612396		116085|1610|383|267012|435|1373|3356|84062|6311|27185|1312|6854|1639|207|6647|65078|5630|4744|1814|4524|3295|23780|1116|384|5189|189|4547|9380|26|5174|5859|27247|5190|284058|10211|3857|8224|58|4647|202333|1130|1636|5781|5961|675|2719|7490|3848|3868|4125|9722|369|4716|5445|9516|4842|5830|285025|4741|84816|374649|5358|51691|9973|84894|4644|3212|10573|56899|2245|1596|7957|6853|63915|54102|5894|27257…
601829		3590|1387|6657|860|3589|5460|2516|5451|23522|865|9015|326|57621|25833|4774|4110|2033|4488|4863|7343|2113|55809|3213|51193|4091|493861|4603|4762|10013|51176|1051|6928|10413|4216|3207|3725|3236|3131|3214|8841|8092|9759|27022|5110|29946|10847|1879|80279|367|8312|7520|891|26205|10616|55728|26039|3212|51621|3175|6662|9792|2956|401|2305|3233|8521|2353|4088|2114|96764|84441|3211|29950|4487|4776|3217|484…
204900		351|2|335|5621|348|2159|4069|22976|3981|7137|4615|642|4210|3077|1294|4000|4846|7045|5664|4353|7276|5328|1636|3662|1756|114548|9445|2243|1471|323|5979|4312|2934|8291|4914|103|4607|133396|9180|6653|2539|4598|26580|7305|1356|596|5663|29108|7036|79447|54209|10466|4137|367|7415|3933|4287|283|3064|54822|25978|6647|4744|6311|2617|5216|2896|79840|1639|10133|10592|5630|889|10280|11315|29978|10528|1760|252…
273050		1075|2778|9343|1514|3074|92344|51176|5728|6654|7276|175|249|132884|4125|823|1939|6469|5729|23161|5727|5308|1387|1297|860|55084|10262|5077|10094|2642|6452|8481|55188|108|3362|155|51280|3972|112|111|57410|554|3973|5739|2792|4924|1394|7265|140890|25898|134|859|8643|60626|7433|64399|50846|2641|3549|7253|4093|6608|3482|11189|5997|8530|1311|410|23031|213|6317|107|2776|43|5626|5950|2619|1476|1044|60529|…
140500		2108|2109|718|727|2147|731|5133|79659|5199|629|2159|732|6690|5340|3075|5624|7157|351|717|1387|5627|2153|3594|3717|7450|729|1280|367|5781|5888|735|3426|5327|730|2155|6774|1285|7045|1277|207|3593|2261|11330|3459|710|1286|675|3460|5925|7380|3026|2071|3458|1278|8074|2316|6772|3767|6833|5644|6340|1861|3043|7056|841|720|5054|3784|1287|6338|1585|3852|6337|6927|3815|8029|472|10878|3265|7018|11093|3431|86…
258200		54903|91147|79659|84100|51626|652|2737|2736|5116|7021|2263|1280|57560|123016|585|2719|7476|4750|22954|3930|1789|51259|8200|60529|6910|7020|4591|2192|5290|2623|5307|10000|5296|8481|583|3239|6299|219844|8195|132884|124583|5108|5362|64225|151188|51329|7546|7545|5152|8888|8334|7477|10844|8326|163732|7547|57062|27148|7855|1482|8092|10550|91851|656|25884|5654|5619|10952|23204|657|10197|6497|64388|2626|…
221500		2706|10804|10083|4647|25861|64072|778|51168|2705|2263|2261|5251|1161|2260|4359|126326|3784|71|4627|2138|7428|1756|1277|5781|5456|50617|2070|4771|9132|9241|6949|5077|1287|8200|595|1729|5631|1028|10743|1174|3766|10461|64324|60482|9131|392255|8085|7399|7466|525|617|2707|81624|286262|1687|6473|57010|2623|1280|3736|8074|2108|2109|5376|124590|4038|7976|257629|57689|6495|23704|55591|5213|6496|873|5476|3…
151200		8074|1280|1311|4049|3106|486|64127|8200|2317|3569|4282|9365|5251|1297|2261|1291|4322|2263|90|2316|476|4318|1299|2778|1513|4256|1300|79577|59341|9742|7291|1075|7369|5167|249|58484|124583|26229|3957|176|1298|7173|1387|4692|2146|5781|5651|2131|4784|10847|54751|4297|7067|2245|2719|1101|64324|2690|22861|4050|545|7840|4952|4099|1028|7849|4204|2688|6638|3813|1718|3811|415|7058|2260|6399|5654|5744|2252|4…
177600		590|1387|6261|1180|1991|2147|3689|7852|8292|5444|4593|5096|2108|2109|166785|5095|594|593|4594|10345|43|779|285489|3053|9455|8565|6262|9454|1134|5913|8858|8875|11082|6387|2280|8574|9456|1992|5328|2153|213|1440|710|3827|388677|4729|335|9002|351|1145|6271|1191|2150|3684|5728|1511|4719|23474|326|57621|25833|4774|445|3145|4726|435|3681|4694|5009|2149|5592|6390|818|1144|3270|444|25915|4709|5624|5054|47…
268240		720|3106|3064|55024|2213|11277|7080|1773|26191|29851|23308|3092|367|3732|11200|675|3119|5728|1316|2200|2638|999|8379|4601|3117|463|4481|5993|8625|5994|719|7157|3107|959|4261|351|1378|930|2|3123|975|695|958|3586|27202|3077|718|22976|3507|4068|642|4846|3709|29760|931|51744|8517|1636|4353|1493|3845|5328|323|57379|6583|6653|336|1471|4061|3811|3813|972|59|567|10859|3118|10288|6957|4436|3824|4067|90410…
603572		29954|10585|4056|22930|25782|8818|5727|54903|6469|3981|8813|7306|79840|1161|4683|472|5080|5428|7507|4089|79813|4257|26128|545|7704|5649|2074|2263|1639|2316|5160|91949|11277|5781|538|701|5091|4000|54820|6496|867|10111|2271|673|10436|23431|2571|8573|3064|1605|8820|7337|5604|5119|8546|5979|2904|8517|5116|23389|5077|10847|5048|4998|3845|81620|2290|3479|5728|1738|5605|55755|10262|10059|4488|5932|3832|…
603794		2235|22|4729|4719|7051|242|4694|4726|2202|25915|4709|79092|51103|4723|3081|3431|5133|4191|3852|1161|335|5805|351|27089|29126|2778|2071|2074|2|22930|5824|348|2804|629|2643|7507|2073|3078|590|3064|22976|2068|7099|540|6908|3356|8675|5920|472|2177|4846|8820|4018|642|3077|4137|4023|6606|5328|545|7299|717|11200|1639|1636|1756|7381|5071|3123|404672|4353|6647|183|5630|1643|10133|3119|1476|5465|7508|217|1…
201180		10585|79659|54903|91147|4920|2263|7474|2261|6690|652|5727|2737|5080|6469|64840|5818|2260|5077|4222|4089|1280|7136|183|1387|2316|29954|4488|5781|7299|4487|81607|6496|285489|4286|5972|51626|650|7341|5376|1146|2255|8573|2736|5913|1749|2192|7157|2201|8200|6223|4750|4038|10801|185|7140|5296|7291|2130|4281|2138|7040|11330|2719|7314|7476|9968|4613|392255|84100|1636|10225|1147|999|2697|5290|7473|9241|562…
120500		2263|7314|23314|2255|8074|776|2253|8822|8817|2250|2251|2254|2248|2249|91179|2264|1146|652|1277|2146|1289|2252|23385|3643|1290|25836|2261|7020|64324|8085|2043|2246|10298|2260|5251|8554|3678|54903|285489|8578|1387|5727|5913|53347|4041|6794|7341|1828|2316|5728|7048|2200|51176|2332|10225|6497|1760|2670|7169|29123|9210|6473|1134|7398|10969|2185|5443|5335|4593|84959|91147|649|6187|2000|8829|5887|51741|…
610543		1387|2697|57514|2033|10847|1499|4595|1028|64324|23522|8643|675|51684|720|3064|4287|11277|8438|843|2213|613|55024|5551|26191|1773|284058|1524|2956|5888|6376|7157|79065|2516|3107|2099|6356|4901|999|6348|5728|79728|3577|3586|6347|6310|30835|27030|3566|472|6349|3458|207|6387|3811|841|11200|2908|7251|6774|7167|596|6647|3043|7517|4297|580|1639|6872|5321|3845|5245|7040|2778|5630|5290|3161|8493|4744|4692…
500009		84466|4072|3074|5009|2538|3938|668|3073|7167|641|10020|2582|51422|5257|5213|5261|5837|6514|6005|5255|5256|5836|1939|5728|229|5230|2778|2539|8675|1366|2760|1756|3795|5133|3588|51601|50943|2316|5260|54976|4645|3043|3587|80199|6606|1080|2876|7040|1373|9652|3039|861|9804|29126|178|3040|2643|6223|7840|3717|6521|8028|50617|57505|5914|5565|57169|23101|57698|23078|3981|859|1050|2994|4026|4291|378884|3815…
500008		5251|1161|4647|778|8074|4627|3766|1729|57010|1687|4729|4719|4694|4726|55750|25915|4709|873|51103|4723|55591|10083|64072|27089|25924|25861|3431|2966|56949|4191|9817|2074|1642|2263|2261|3773|2804|124590|7284|351|4133|257629|2|22976|859|4846|3757|642|2159|3077|5328|4353|1636|4625|8736|323|5573|291|27257|10398|3064|6653|509|1280|5016|6910|1287|3736|181|9132|4160|9172|4038|5443|51738|4607|8723|57689|9…
130200		3060|2668|2643|5621|1137|5979|58|3784|2261|429|627|6311|348|1908|8864|2332|4233|3265|5071|2200|10743|6331|2562|79365|5009|5354|4204|5274|15|34|37|3062|3061|2675|2674|1141|79174|10886|4684|2644|63973|9992|4902|54997|25837|10598|23704|3753|1143|9804|4345|8553|1408|3792|8914|23191|374649|5358|6018|10564|1510|5187|57532|1909|8720|4908|1135|9495|8863|1910|4099|1804|481|4978|4340|4685|79033|8745|4045|7…
500001		5428|4729|4719|773|4694|11277|55750|4726|25915|4709|51103|4723|2717|6742|4191|3431|5091|5160|7167|1738|117156|1716|4589|93986|1861|1678|6356|240|472|3064|3593|5888|2804|7124|7157|7356|3135|3596|154|675|374291|5621|5663|8050|1728|3000|5189|617|7941|4137|7040|4867|4287|23636|1080|11200|207|2332|3119|79728|8438|1258|3251|27031|25793|841|1406|7517|999|7466|8685|7251|580|6121|3845|5290|3161|8493|5245|…
500000		51422|3784|10060|64240|64241|3710|50943|367|2255|8518|6927|3569|4763|26191|2582|336|335|4000|3949|7043|2395|6331|19|4607|6197|348|6901|5167|2717|26119|3700|2053|4023|182|2690|10842|5565|9992|1528|5571|1535|8820|3757|1727|3753|4688|1536|5564|2261|3764|3265|2263|5925|23704|3767|5626|3845|6690|10460|3759|1716|10725|89884|11330|859|3939|7200|7201|2778|291|5360|775|2516|7134|7040|8022|4625|5644|1760|7…
500003		335|10516|92344|760|1186|50617|91647|374291|10159|57192|2629|5310|54968|23545|617|525|668|1822|383|25953|3073|1282|1738|3064|23636|773|2074|3736|11146|3251|6513|6314|25793|3028|112476|549|2639|64840|3107|7915|7167|8573|1727|4830|5728|7048|641|6261|7248|270|23095|445|2760|5213|51741|3615|4010|203|114625|11178|204|6649|57410|2993|28962|5972|1861|1737|384|93986|4535|1678|6622|25898|5428|18|506|79939…
500002		5160|1737|8050|5162|1738|54704|374291|2395|1528|617|1716|5096|2108|2109|166785|5095|594|593|4594|117156|1535|1727|1536|4688|2261|4589|4729|3265|5925|3064|240|8820|7157|5888|4719|3593|4726|7124|7356|3845|154|3135|3596|675|5165|6356|10460|4694|1728|207|55750|7941|25915|4709|351|4723|472|51103|11200|79728|8438|6690|5164|7517|841|5189|5161|999|5290|8685|5166|7251|2|580|22976|4846|5245|3161|9370|859|8…
500005		351|22976|642|3077|859|4846|2|4625|4353|1636|323|291|5328|6653|1356|79447|7036|26471|1312|57158|7005|7004|115677|624|10105|84078|6135|7037|6159|186|567|51070|7003|10944|55867|5076|7204|334|5481|8291|4043|2147|5213|3931|26088|23062|5045|51442|3586|1910|6546|5269|348|6768|185|3028|83941|25825|10418|5055|1524|9370|1508|127557|627|4069|7158|9479|259|4842|181|3630|4811|1510|2778|3482|51738|5340|4160|8…
500004		4729|351|22976|642|3077|4719|859|2|4846|4353|4625|1636|2159|5328|323|291|4694|4726|6653|25915|4709|51103|4723|3064|6910|55750|3431|50484|5429|4191|55806|54938|1890|1356|7036|79447|2804|1312|26471|57158|7005|7004|115677|3757|624|1482|10105|84078|6135|27257|5269|509|186|7037|7003|6159|51156|4259|567|51070|2626|10944|5076|55867|8475|334|7204|8723|5481|8291|9124|2261|3006|4043|4110|5104|5340|2271|521…
551500		1292|1291|1293|5825|335|50617|91647|3912|2629|54968|4313|3959|594|593|2252|1280|215|225|2335|5213|1738|5824|5160|5888|4967|3078|675|7157|506|7173|207|8050|472|718|788|79728|8802|8438|5660|11200|7517|841|999|7251|3418|3845|5133|5290|580|3161|189|8803|4729|5245|1912|6517|8493|3075|4835|4942|2645|83990|9821|1277|498|25839|5096|5095|712|2646|338|127002|8542|713|7040|714|10128|720|3431|336|30061|57817…
601957		4000|2316|3872|3854|132884|6469|1387|1277|1278|6774|2255|860|81704|55612|1075|249|3853|3855|8187|26502|3880|26092|9816|242|64949|80790|3866|201294|7703|4093|54751|4001|2899|239|83478|89790|23345|7112|5727|8643|9499|64399|2918|2914|2317|2010|1950|2152|11007|1956|2897|6720|846|799|3860|7204|10019|2619|6840|5443|1634|4867|5093|81793|1812|2263|839|2811|79155|4988|3549|3914|6401|50846|4088|6732|5578|5…
602558		5096|5095|594|593|10585|1134|2733|285489|4593|5913|2737|5447|178|4089|4846|29954|64840|4729|1910|3265|5428|2261|7546|4683|3630|6469|3643|5648|7046|2153|3480|4000|545|10111|10436|2263|3479|5781|2260|2316|348|5728|6497|6774|641|3590|80199|10682|652|4726|5116|4719|10847|1146|1145|183|5189|92344|26128|7068|185|3651|7020|7048|54903|26277|2175|59341|197131|5972|1859|222546|1789|4173|91147|1736|4998|916…
602554		6342|1861|1678|5428|2643|2720|410|25953|3073|1356|1813|60|6908|54840|5648|3064|6531|4287|1814|1292|2512|55145|4137|5071|773|6872|1816|1291|472|477|25836|1501|25793|8575|6513|7054|8910|85300|112476|1293|478|79152|2639|26517|6742|2760|1962|10449|9514|163590|27348|5476|4758|103910|51|4353|2027|2644|5825|23413|2220|7178|6622|538|57554|8027|54102|1627|25837|10598|9543|84986|9857|3912|717|10273|2000|25…
602555		10262|8241|2138|2697|220108|58155|10736|10992|9747|26039|27352|6495|6496|8859|4809|1602|2702|2781|2700|657|10915|4089|2778|2720|5727|3265|4000|92344|2260|7337|7040|5781|3845|4853|2308|79577|5728|2332|860|324|1277|5308|5077|4856|5081|1028|64324|4204|2140|2771|5598|140890|8440|6271|1453|5601|1822|7082|54039|79576|1134|387082|25980|2030|23532|5582|56893|1445|857|5581|166|2070|5579|4593|1146|1145|138…
158345		64240|64241|5251|2131|2261|1291|5376|1277|207|1278|9241|5167|5321|348|8074|2132|3912|1280|8892|4359|3074|8890|3060|1281|1967|10131|2260|5340|8893|3073|3064|2153|3356|5728|11227|2200|2719|3107|4292|627|8891|5456|4016|773|2778|2252|5781|6532|4436|5885|326|4744|1639|5573|324|5745|6647|860|7227|5630|1301|4763|124583|26580|7040|653|538|5727|4041|5322|1939|8200|2263|6683|5824|9365|6567|3959|6908|2316|5…
602557		2261|2273|3339|6261|9499|4604|8074|1277|29967|538|1281|10345|10516|59269|64856|1278|92344|3265|7148|1312|2317|2245|2332|9820|779|149483|23545|23522|3835|124583|26229|2252|8535|6015|2316|2318|9887|3050|9455|4726|57827|176|2260|4148|2201|1280|2263|1387|1299|5781|3106|1298|2254|2253|1305|8822|8817|2250|2251|9939|5549|22795|1893|6678|9454|6262|3516|114548|5251|8200|9982|486|4998|79866|2249|2248|63940…
602551		3691|3655|222546|4613|10138|9635|5990|5991|7498|26039|6690|1179|1308|11330|338|336|696|5406|5644|5251|4547|5339|4084|3949|4072|51008|7040|10653|19|5727|5627|5645|3700|1277|2022|1289|1080|64127|6794|3119|4175|2053|182|2690|1290|3938|4645|3569|3117|229|6514|4763|977|10842|6523|4481|1811|6476|113878|3921|55885|7106|4149|9111|967|5125|239|2275|667|8812|8754|5992|5651|1208|948|3732|55914|140767|821|55…
253590		2108|2109|8892|8890|1967|959|8893|5654|351|8891|773|4854|1436|11277|5354|5728|7305|1965|54209|1234|1524|1387|148022|7187|8894|922|7098|8792|8878|3514|3106|3107|6376|3500|5621|2161|6356|3811|6347|6348|6349|3586|3577|4068|4153|3458|26020|3566|3119|30835|1736|4714|6387|2638|3569|79589|152|51073|151|7203|782|9478|5133|27243|9377|785|9425|55534|8614|4099|23031|84441|811|9873|1435|182|8563|150|3714|381…
602553		4920|7474|7380|2737|1584|4846|367|3209|5728|2263|3973|7291|5076|3691|3655|2245|5979|2332|7547|64324|197131|2690|1028|546|6657|1131|54101|8195|56623|6926|7476|2187|1910|10653|7348|4281|8573|9968|4613|3239|3039|6299|1583|7490|3043|1585|7855|4000|8626|675|5189|2719|860|5308|2697|222546|23424|26040|5096|5095|594|593|6794|3339|80761|2717|7546|2535|80233|10585|56917|3699|64840|8321|4089|26|2733|2230|17…
100050		268|269|176|7474|2263|2516|367|2245|3852|23385|889|1893|23522|4920|7855|26|9270|5125|8321|9844|9313|4327|242|55851|51107|10972|9095|115950|83464|2192|11096|7130|2255|8074|776|3861|1822|2254|2253|8817|2250|2251|8822|239|6657|4060|1610|473|861|3848|5906|860|2248|667|2249|2125|84260|4317|9510|3339|55809|7143|1404|658|5664|2535|2264|190|2017|2261|5318|9507|2252|5663|23621|4000|1832|2260|64324|4323|53…
270500		5631|7299|1161|1287|5635|7306|51324|4935|4692|6908|2395|5728|4137|2629|4763|26003|6638|2916|126|873|5634|27089|387082|8801|4359|6310|56949|2966|2074|3073|3708|6311|5376|54840|4287|1760|1738|8139|6314|773|26278|6102|351|64374|81624|10558|415|11269|1642|596|1906|9927|5270|3026|7422|472|7276|56474|57716|5071|8518|4914|9512|23095|182|1959|5660|65125|5008|1778|3508|9921|4147|10755|4682|348|79666|6663|…
191550		54903|91147|7380|84100|5314|1146|2260|7428|123016|585|5979|22954|1285|5076|7248|595|5310|583|1131|3730|7466|6928|8195|6092|7348|3691|5781|3655|11005|2138|8312|26040|1134|819|80761|5108|64225|151188|51329|5152|5644|57062|10550|10952|3692|2668|23204|1145|10197|51256|6586|6423|6383|9353|84457|2263|6418|9635|10736|7399|220164|2261|22976|2674|1144|6091|5925|4902|23767|10152|11236|10168|79960|6496|2316…
194072		2132|2719|675|7490|5189|5080|847|3295|11227|2131|7477|5190|10131|488|4763|2692|50846|1499|79728|2261|207|6736|126374|8915|6794|3815|999|7979|5076|5071|5290|2688|89780|4978|4214|7157|9391|9589|57697|3481|64840|30062|338917|146845|6658|551|56946|374|23607|55670|2247|7827|8626|5925|8287|2178|7380|472|81793|85358|2175|4868|1161|641|91442|4683|27|8643|55795|51196|7486|2074|2187|2691|5265|4692|701|6424…
224800		10083|4647|64072|25861|124590|51168|7299|2261|71|4627|5925|9132|182|491|51475|1287|776|1729|10461|29899|4646|7399|286262|81624|11078|443|7306|257629|54903|91147|2706|4038|10804|57689|2263|4640|84100|55591|1161|1280|3784|3786|2201|3082|2138|5456|22954|123016|585|2070|3766|5631|1910|778|152137|583|53904|525|2707|8195|1687|79784|5251|2705|2260|25924|2248|51248|8074|22854|1277|126326|4359|5781|595|74…
613564		4615|5376|3981|720|5428|3514|695|3662|4609|55024|11277|2213|3872|1773|26191|367|767|2332|773|2395|7436|26278|5728|7248|22861|1493|27022|4359|6742|3710|4771|50943|2153|6927|3569|3543|4534|959|1134|3500|58|3708|215|5621|79840|84466|54545|10592|1145|7273|4036|4137|719|859|1756|64324|3339|10159|9512|1144|7490|3709|59341|6261|56652|4436|200558|1028|5824|27202|7099|10295|4034|3508|2548|117156|4292|7157…
308940		1287|7849|1285|1286|2271|4233|5156|3815|5546|6390|5573|4436|2261|8915|8050|4157|6794|2158|4204|8287|5270|3026|23558|5008|4191|4147|1284|1282|22918|2199|7080|1634|4318|118429|2335|9921|6288|1956|7045|1292|1291|7157|1288|182|1636|5395|3398|3857|10459|6935|1293|7428|2064|6927|841|9156|51008|356|7048|5519|6928|3848|3845|11236|11186|5290|5071|2074|351|673|1326|19|2263|217|3659|434|51741|3868|7399|2033…
149100		3857|2263|4148|2260|3848|9241|2332|59341|7227|3868|8200|7276|6497|3835|4010|7305|1596|54209|1280|176|4692|5781|5307|8085|6638|6473|8785|4146|3852|2235|84260|6047|1832|2706|10804|5727|2255|3861|1828|3853|2261|1824|3728|653|22|4014|3872|3549|9053|3265|10913|51371|673|2125|2737|4914|6469|8643|5604|2253|2254|8822|8817|2250|2251|8074|9342|3845|5605|652|794|2697|2249|2248|79719|1075|3854|25884|650|2707…
106240		59|9468|3043|4632|3039|3350|25953|1773|5213|10575|2908|5837|1785|10020|6530|91147|2638|7114|4359|3784|50488|2697|2629|22948|2670|2652|1072|6640|4653|6462|51714|54903|103910|2027|537|58|2849|50617|3351|3352|3050|3040|5580|3048|84676|5376|1387|4673|146845|2033|6271|3240|1901|1903|9992|54984|60|5660|5211|29116|23704|3753|57670|9568|71|859|5728|55183|2035|5518|57524|3046|26|5903|407|4842|51298|4110|8…
218050		1861|5428|5257|487|1756|1282|4287|270|367|4175|9217|6329|5837|5230|10686|5255|1180|6742|163590|27348|54976|4620|859|3043|6588|6261|5213|4729|291|779|2908|3784|1636|4719|845|596|3827|154|4625|6513|8518|3939|2022|7248|6566|4726|4694|55750|11216|1103|25915|4709|4723|51103|5350|5096|2108|2109|5095|594|593|84986|6443|6843|6271|57554|6641|137868|6444|6291|84676|80262|6645|6442|6445|7082|3183|5239|1312|…
241120		3861|10913|1896|3852|2706|5317|8517|8626|4914|23529|9244|7957|378884|2632|10804|23385|7040|1080|1476|4487|9733|8481|4598|6926|2717|128178|55851|1540|5663|771|9852|2263|178|5226|1291|1292|7248|64324|65125|1271|1293|60401|667|84260|2705|242|1823|1828|27247|1832|23368|3182|51107|23623|5318|5045|239|10972|2125|8717|3848|9020|3856|7187|841|1512|7157|857|7185|83464|7490|29775|367|2255|6690|2261|3963|65…
102400		1280|3106|7040|720|1282|2022|3930|730|2213|55024|11277|1536|1773|26191|117156|3135|1861|3813|3811|1298|1101|4589|7124|3077|472|5265|240|3593|7356|3717|8915|3596|4287|8864|4771|154|7490|5444|613|6356|3824|10859|7941|1299|7389|1435|8685|84171|10288|567|1311|990|5118|23594|4998|5000|81620|1387|650|1291|4100|4099|6957|4146|925|9496|8085|7045|719|9401|6955|4010|23522|633|4322|5549|2335|27202|3709|6678…
236450		7827|6519|5896|5897|4868|2335|6736|2006|213|4867|4210|7018|2719|3675|1287|675|51004|7490|81|950|2625|64421|23592|51196|4010|5800|4598|23428|84623|55243|7757|415|10466|7477|1176|27031|23607|3843|8029|261734|27130|7036|79728|126374|9774|29108|9051|3481|8861|6520|2199|6690|11234|1634|10111|7979|7057|4016|3815|259|175|60681|2219|89780|4893|4147|3484|4004|3485|3148|3489|5950|2217|4237|4361|2201|3026|5…
153840		778|3000|2978|57010|1406|5961|24|6310|4647|5080|6314|6311|10002|4287|1121|7078|773|1287|1001|6102|7439|4942|2916|5888|178|212|336|1499|7157|675|3949|1258|348|19|207|79728|472|3630|11200|8438|999|5265|841|1294|7517|1234|7099|3700|859|3077|1756|7251|2979|5071|5310|182|6514|5788|282617|2053|3845|2690|5339|5290|3458|580|3161|5245|875|1728|189|8493|5837|27232|4835|4978|10842|83990|9821|5256|7389|2981|…
104110		3914|2706|3918|3909|4292|1308|3691|2778|1499|3655|4000|3265|3845|4436|367|1540|9939|2245|4595|80781|9076|197131|8626|3251|117581|118429|55806|57514|326|9652|1041|2717|10804|10682|8036|2071|649|84650|7421|64840|8517|404672|2068|3891|1001|472|6303|5654|3815|1896|51360|1736|2697|7227|54453|5191|11146|9156|617|54101|3887|1294|1825|2956|6595|26|81607|54345|6768|2705|3898|6635|239|23586|5395|3229|56952…
251190		2261|2263|649|1280|1277|90|4041|3973|4038|1278|5925|9241|154|5191|9056|5728|7421|60529|5744|1300|2176|4488|1028|64324|2688|4010|249|25861|8074|6520|650|23184|83539|5034|5251|2252|5745|8092|308|5264|653|57045|2260|1311|3914|1294|5618|8646|652|2778|2254|2253|7046|8822|8817|2250|2251|3918|1290|7045|655|1082|84838|2248|7057|2249|5195|1289|3569|860|4313|2099|1081|3972|633|8200|8325|3909|5830|51176|667…
609442		4552|326625|162417|1482|7314|2108|2109|217|2627|5009|4524|4548|23314|4522|5096|5095|7915|55116|64840|415|4000|2316|8517|8481|445|1373|18|4594|383|8805|5108|594|593|5624|51592|114327|6607|6606|2737|9950|5573|8031|9401|8030|166785|6910|34|3712|4952|5091|435|875|2271|5160|5213|2746|91304|6521|6909|270|5447|4942|9056|2731|6505|5837|2653|5236|4204|2677|367|7957|5255|7475|3155|2261|4191|378884|384|183|…
105570		2778|594|593|5729|23161|54903|91147|2642|55188|108|351|22976|2|348|642|3077|4846|1636|4353|5781|3848|323|5328|3972|6653|3858|3362|155|84100|112|111|554|3973|2798|2260|5739|6908|10371|3106|4137|2908|5071|22954|123016|585|2792|7015|2629|4924|1394|583|3730|7265|8195|126|415|134|5080|859|2253|60626|27019|7433|7253|5997|107|2776|1356|2796|7036|79447|5108|1081|2641|64225|151188|51329|2771|624|7869|1139…
122720		1137|1138|1136|5080|7507|9568|6531|1143|4000|7486|5310|1141|3043|3039|79174|2994|1378|6521|7124|3077|3106|114609|2532|1499|3383|1135|7157|2213|2995|4547|948|1154|2629|2033|4843|4953|2539|2993|7389|6927|7428|7099|207|324|2261|4436|8313|4893|4233|6790|841|8312|7097|5290|11236|6928|5320|595|27030|5795|701|4968|18|1559|3356|472|2158|6622|720|5888|29979|675|351|126|7915|11200|11277|6005|6908|999|641|4…
302600		594|593|5476|2720|22|4758|255928|8892|4359|5376|7957|6310|7157|1161|91147|378884|338|2235|1356|3074|3708|1967|367|8890|5428|83851|2074|472|5621|1822|7507|5160|4089|4683|773|11128|8893|4361|1130|6334|6326|6908|5080|4547|2175|785|2571|3973|767|7337|54840|5193|2178|3064|2072|5264|6311|1294|641|23389|5173|23209|4001|5728|23345|5071|4287|5582|7436|1815|1760|2911|6712|8891|26277|4860|2512|1736|55775|56…
156220		4359|5376|10558|57716|5071|4854|7276|1959|2548|3081|2717|9517|2632|2778|4000|2153|3852|4625|10342|825|8148|4221|9499|8013|1821|54984|5226|5621|10801|22948|4914|65125|26040|5824|19|4687|5950|55534|242|54|821|84441|3714|30812|6493|2861|22915|182|7005|7004|9794|28514|23617|6487|23208|3054|6663|177|8291|2318|5414|8475|5049|7326|5729|23161|3516|239|7003|335|29967|8518|5413|6496|7706|8187|26502|55752|7…
248010		6833|3767|1280|6517|538|2645|6927|4040|540|2778|2099|213|3651|1277|4760|4041|551|650|4313|3077|7018|1278|2642|6774|1991|2908|1289|3952|92344|4000|3549|56729|3172|6928|1311|3265|3667|5468|3159|208|2261|4210|3119|6609|4920|6569|7314|4544|4175|5770|4867|1290|23522|7421|1281|9479|799|59341|8660|4982|9056|8675|860|2317|2820|4952|5573|2990|875|65125|6934|3117|1588|1298|3990|23545|3730|10644|8322|8572|2…
153200		710|117156|6403|4589|3596|240|26762|50615|3593|3566|11005|7124|7356|3135|154|6356|2206|7941|27019|8685|5644|716|10747|64218|92304|5648|715|59067|5265|7040|3257|241|1291|1134|1080|1292|6690|3347|2706|2778|1293|7157|55716|5925|3598|11200|3594|3595|3458|11330|189|1146|5645|79623|89781|2632|3597|6401|2220|5781|55568|1144|23406|1280|2022|149420|79695|2324|7428|3592|6606|595|4210|1991|6598|7846|1760|50…
601039		10682|3914|3918|1294|2706|2071|3857|51099|84650|3909|64840|415|404672|1828|51371|2068|4014|3848|5080|4935|9342|242|1475|1896|51360|7051|3849|1756|2312|6768|3858|11005|3930|9076|4312|5191|1287|3868|114548|889|2629|3730|1075|2707|4125|1041|2125|10804|1596|3852|649|8801|5346|1824|123|2966|10913|91304|1832|6707|2235|1388|4000|7306|3728|3744|7475|3861|5644|84260|5046|7299|207|1499|3853|7477|51004|3265…
191482		3590|1387|6657|860|3589|5460|2516|5451|23522|2737|865|326|5727|3209|6595|9015|2316|2263|2778|57621|25833|4774|4110|4204|5781|5573|2033|2317|64324|5191|2192|2022|3239|9820|25836|4488|8195|4863|124583|7343|2113|367|51176|55809|3213|4091|51193|10013|4603|493861|4762|1051|6197|6928|10413|4216|3725|5080|3207|3039|3214|8841|3043|3236|9759|891|10847|3131|2071|91147|8092|5110|27022|29946|10804|1879|8312|…
146720		3845|3265|1387|5728|641|7299|26128|8517|1540|4286|5077|2532|1896|9770|25836|8085|55806|23031|8036|2342|7306|7156|2339|10235|5910|83593|5229|5892|3039|22983|7014|5900|5294|9961|5920|283|10125|221527|2038|115727|23179|4599|51196|2237|326|7486|57621|25833|4774|23139|4292|1800|55264|93474|2177|5908|3183|266747|8243|260425|10036|4893|6014|5888|5894|3562|23463|7158|9863|596|23586|8315|54922|7157|6612|1…
235255		4281|5189|4313|50943|7018|7454|5190|5781|5053|58526|3476|11043|5516|10725|2235|1293|7380|2260|268|269|3077|55670|54361|7079|5979|2737|7036|3209|6736|5428|22|1610|2516|5076|7476|7058|1557|267012|7421|2324|4089|650|540|5649|8195|6695|80199|7381|2629|374291|4668|2624|8517|27089|7348|5784|85358|4326|54902|64386|5009|3145|7840|617|54345|3832|2592|2539|5184|3814|1716|4323|3934|7077|5858|1404|6774|79363…
270150		2706|4292|3162|4436|5265|2099|4284|4312|7040|1540|1080|10804|26040|5324|2263|27030|324|4595|2064|5290|3459|1756|843|1281|5395|1316|5803|2332|3659|1499|207|335|2033|7157|4953|2956|2261|5925|7099|8313|4893|3064|595|4069|6790|7097|1280|7957|701|5320|9156|5795|645|2760|2243|1896|1736|378884|326|2717|841|6927|8643|7428|3078|629|4233|675|8312|51684|348|2703|11277|6928|11236|717|2705|7038|10878|59338|49…
251280		5447|2147|2153|7056|4846|3691|5925|3655|222546|11093|5290|1588|146059|1374|5053|5624|18|22930|4359|5376|8892|6567|5428|2632|7915|383|5663|3073|5160|2316|2571|6469|8890|9179|3265|4758|472|2317|1967|215|3785|5048|1161|6709|23431|410|6812|6496|11277|7436|8893|4860|2670|6609|9990|2395|10084|546|3251|5354|91851|5189|445|4001|2018|51|4854|6697|23189|23209|8799|57679|8891|549|2639|2629|9255|190|2937|329…
605028		5244|10456|64240|64241|3949|336|338|348|255738|4023|351|2|8647|213|26119|19|1071|4547|22976|4692|642|3700|3077|4846|1636|54840|4353|5328|2053|323|2690|6653|6638|10842|335|9764|5360|5243|344|8527|3931|3990|949|3552|720|2692|4036|5311|8665|5465|2099|6101|341|64215|6272|7436|4018|4000|215|1356|1585|128240|319|5468|5447|5444|1312|3156|7391|27329|3059|10743|2688|5133|92105|1584|7036|79447|7157|4043|25…
184800		176|2245|26|9844|9313|4327|11096|7130|5727|4060|6910|11146|6197|3081|4317|1610|9510|7143|1404|2798|2017|2260|2990|9507|2316|5781|5308|2138|6497|2688|3730|4323|4313|4314|4312|2192|2199|1280|998|7058|267012|1508|3339|1299|63827|1298|4692|4322|1300|1301|6905|2263|6662|6638|6473|2261|2796|2255|1793|2201|5189|1066|1896|6608|1462|6949|3549|1785|7291|1028|50846|64324|3239|391|7077|6469|1482|7369|4319|86…
138790		23405|8805|5108|51592|5573|1493|9950|7253|8031|8030|9271|143689|55124|123016|585|23392|26523|27161|84281|6895|5531|942|941|4952|8575|7556|7252|9604|9465|1523|5861|54514|5613|2778|8852|5116|55722|11216|9013|149371|9014|7294|5982|2706|5575|10152|84289|3880|10804|6311|11215|51019|3973|8165|10155|6256|10564|2108|2109|6906|4647|5525|5595|29108|2317|2959|11335|7173|5468|2059|367|4306|7068|7026|220972|1…
134540		3998|2677|90411|2160|2157|2161|2811|4692|2147|5781|2815|6638|2812|5624|2158|7450|6403|2153|2162|4627|286|5328|2243|710|4882|3026|4524|2332|2155|2159|5627|5104|5345|4880|11093|4682|5269|3827|2165|7056|5327|3818|2266|2814|632|3082|7980|22915|4925|2244|5340|8475|4321|3674|10544|415|811|350|433|1991|3257|1524|8858|55644|1511|2526|2316|7284|4322|4035|8574|934|3848|1356|2091|716|10747|22918|3249|3053|5…
221740		1075|1514|823|859|4625|7428|1277|773|3736|3766|291|595|2717|10083|2706|4647|10804|64072|25861|23704|57158|7005|7004|3773|1535|4771|10105|10461|8530|8085|7399|83715|2707|7403|410|6317|7003|782|1476|9478|55867|1475|2875|55325|6450|785|10913|5251|8291|924|3759|1892|4627|11236|2316|1739|79960|10168|1471|2641|8022|2263|5213|80781|128178|5275|4668|6590|2261|1742|5481|1896|7411|51442|4487|6546|1687|1245…
204110		5727|5885|3077|4297|10060|374291|3643|25836|3425|26040|617|7389|7036|3767|4535|10735|6608|3764|778|50846|3549|3000|1627|57010|8787|10274|23063|4356|54903|6469|6418|1259|114902|6833|1258|8643|91147|57062|83552|10083|3939|29915|5167|5133|5959|24|7037|388531|2978|2979|4647|5961|6017|64399|9187|1406|2779|6517|57096|84148|2778|4867|84100|11098|4901|567|6103|55617|6010|5925|3667|64072|3075|2026|8660|47…
609537		80199|54903|79363|2668|5979|429|627|1908|5077|8312|6347|8481|81839|4524|91147|2316|51684|10847|7428|4771|2332|5728|889|595|4763|4330|2675|2674|63973|4684|4902|4552|8074|324|7248|79065|207|4089|3792|5727|4222|51691|57062|657|1510|1649|4908|8720|5290|4221|7249|2263|326625|1909|1910|9365|220164|1215|93664|3458|9270|182|54462|1855|6658|219844|4548|1857|4522|4223|6272|4317|25937|4846|650|85458|2826|97…
155980		2261|2263|649|1280|1277|90|4041|3973|4038|5925|1278|9241|154|5728|9056|7421|5191|60529|1300|5744|4488|2176|1028|64324|2688|4010|249|25861|8074|6520|650|23184|83539|5034|5251|2252|5745|4920|308|8092|7474|653|3000|5727|57045|2260|1311|60|4000|2778|2254|5618|2316|26128|5781|8646|7046|71|2253|8817|2250|2251|8822|2737|4036|1287|5264|1294|551|1290|7045|3914|655|8820|5077|1082|3064|84838|7057|5376|5648|…
122580		122042|3640|8675|2778|4000|10847|5251|4488|7040|860|8085|8074|1311|7428|1291|6261|595|23545|6197|5167|5352|6019|2010|2131|10801|4222|4625|1674|207|2273|59341|6662|9180|392255|9365|79065|143187|59350|1297|1280|2132|11311|5729|23161|3912|9266|8674|8187|26502|1746|5075|9341|10228|2642|55188|108|9070|26092|9816|10498|10345|55752|2263|2252|10131|242|1749|3959|64949|6013|3362|23345|155|779|3972|2219|70…
122850		3977|2773|5396|133396|1489|3976|23764|5781|1270|3572|1482|1271|5894|673|2006|4097|5605|5604|3845|6654|2719|182|4868|25836|4763|4256|57514|9935|5008|2969|3350|8490|64407|1902|6663|8601|58157|1901|1268|4924|29899|6001|10076|186|6722|6910|2626|10636|966|3265|6002|962|60626|6004|10287|6000|5451|2201|4692|7253|23414|4544|2771|2770|859|3579|1813|2623|5998|10847|4543|9968|10370|1906|2697|4625|2627|5777|…
112910		415|9241|26229|91304|51004|653|4692|655|652|7305|650|10188|54209|8200|4313|2317|1749|3236|9935|124583|2022|1280|25884|2138|59341|64324|5307|132884|657|2316|5080|10468|5824|3239|249|25928|64388|5830|5192|8443|8540|5190|4682|168667|10682|5193|1311|151449|1297|91851|656|5189|5191|9436|23601|342510|10326|54210|100049587|5194|5195|92|659|55670|93|4920|2778|9409|8504|5828|4925|3549|4000|4256|7704|5264|…
125280		2099|5083|4487|64324|4998|1747|265|10765|84838|29931|23788|5458|57541|9355|7091|7067|135112|286827|57109|29028|10463|7494|4488|6256|2100|6942|5914|5451|5001|5992|79004|367|56924|7799|5457|23595|64210|79039|10286|5077|6047|4174|9667|4999|81620|8085|51132|5578|988|55062|8317|9961|80205|547|133522|10614|9862|990|2872|25920|3670|9584|22899|8554|84172|30836|2063|6908|6000|7181|24148|5241|7157|4350|138…
102350		8074|4552|80199|4000|2131|10801|207|4222|2010|4625|1674|2273|59341|6662|9180|392255|6443|9365|2263|6444|326625|79363|2261|2316|10847|182|2260|6347|5727|81839|6658|4524|1756|219844|4548|4522|26353|8106|4920|7380|7474|6910|2138|825|11146|1947|10049|6926|367|1584|2737|5251|4846|3973|3209|5728|3691|3655|5979|7291|5076|2245|2690|2332|546|64324|6442|197131|6657|1028|1131|54101|8195|56623|54903|2132|734…
609029		5133|212|29126|2760|90|3123|3119|2332|8803|3073|2822|3118|5876|1485|3108|6891|6890|6892|3122|57532|972|629|2157|7428|2263|1636|3630|2990|348|324|717|595|3078|5327|6872|9056|10878|103|59338|7840|26747|23191|6957|6955|5338|1482|10713|920|2316|1610|7021|337|2201|4692|5189|2623|267012|59|8087|2697|7547|4638|57514|6638|26999|4629|132884|917|1312|284086|55111|283212|3127|55785|718|7157|367|1499|5341|70…
182150		10585|2263|2248|2261|29954|2260|285489|5913|2255|1482|1280|10265|5340|2316|207|3759|2719|2773|2201|2138|4771|182|23594|10262|4998|2332|6949|6261|7020|2074|25836|889|1028|23414|2627|7291|5396|64324|8085|1131|9343|6299|7403|4593|200558|1140|10969|2253|2033|2264|7477|776|2254|8074|8822|8817|2250|2251|2200|990|6496|10528|1161|5443|2249|2252|25861|10083|6909|2737|2626|1387|5000|4853|4088|1627|9270|549…
605400		118429|7474|6654|4125|4920|7855|4040|8321|1286|6736|2516|3077|10847|54903|2316|5573|3643|91147|2908|25836|1285|26040|2538|7389|1284|2099|5781|5447|2626|84100|1482|4297|5727|6794|5885|54361|4221|5728|64787|374291|10060|23414|64127|617|1584|3425|2623|55612|1075|10262|7020|324|182|10225|2243|545|2627|7450|123016|585|22954|64324|8195|1028|1588|583|112574|2535|54869|4087|7473|7757|6595|4914|6197|7476|…
613776		11200|7157|4193|4360|8493|472|5521|2074|80198|545|4436|27085|672|2033|83942|1263|4869|1029|7251|5925|5888|133746|5526|11186|4194|675|9656|4292|207|641|8626|50484|6790|55749|7319|580|6135|5529|1499|1316|4683|900|6794|5528|5519|2908|1719|2956|5527|5245|5728|3621|3265|8312|1956|841|5395|7486|995|5520|861|324|5525|3717|1050|843|4595|2261|26574|27030|595|1869|596|8643|4953|2177|5716|51741|999|4893|109…
175510		5727|90|2316|324|79577|5728|7248|6654|175|118429|23592|4763|5888|675|1499|7157|64840|4507|207|2131|472|79728|8438|11200|7517|841|999|7251|5573|1385|3845|5071|5290|580|3161|8493|5245|4835|83990|4978|9821|29116|6608|50846|3549|2132|8643|6469|213|5889|51256|7475|672|3482|9774|57095|6101|64399|23031|5892|3265|10131|7477|8313|1286|4040|891|4893|81029|1285|4087|22974|50649|6794|4436|4771|1956|2033|4089…
609021		5961|24|3000|2978|4647|6010|169522|1121|2811|4016|5728|10594|5076|10002|23020|10133|5959|7439|4942|7399|629|6247|6011|215|6017|1258|717|1756|3078|182|348|10878|6314|2652|7078|5956|59338|2916|2539|4901|6121|23746|6102|5149|83394|2979|6094|718|8787|2981|5199|1406|5995|10083|3746|225|3754|5950|5825|64072|6295|55591|84922|10516|5630|388531|51667|5055|2986|778|3075|2775|1259|54903|3745|91147|5903|5525…
107850		1610|267012|778|4534|26580|4920|7380|1861|2263|7474|8074|93986|2261|5888|675|1312|1636|22976|351|7299|57010|54545|7157|5076|54903|5428|5925|6622|6223|2668|1281|207|25953|2316|4729|1280|7490|9211|79728|5979|472|6620|8438|7249|7248|4935|10801|642|1130|11200|4882|2255|4846|3356|4771|8820|7428|7476|7517|1756|3075|2|4726|3077|841|3265|4149|5376|27185|84062|7251|2719|487|4921|4750|2318|5311|999|3845|23…
190200		7299|6310|6311|79803|4287|51010|6314|2074|11234|4935|84062|4157|388552|3852|79083|8546|7306|8801|9933|282991|84986|51654|434|202333|5874|2647|374649|5358|4160|2632|80262|8570|2668|367|5630|5979|5443|1639|2261|5189|4644|7428|429|627|63915|6606|1908|3675|595|6647|1476|9255|2670|4744|5886|242|478|64374|56623|1161|7781|10239|8802|4594|3848|56949|5393|3861|5713|1822|5700|3936|2073|56915|4359|5376|1406…
251505		5727|2263|60|5077|30062|7253|1123|5080|3630|7428|1499|3119|6927|2175|207|2157|2178|6608|6928|11236|3064|999|6469|348|4436|50846|3549|6949|5071|7454|4221|5741|846|5290|25836|3117|2688|4968|4978|8643|4222|64399|2255|8074|4286|776|7252|4223|338917|2253|2254|8817|2250|2251|8822|778|2261|25937|2248|2249|6663|1387|71|10585|3118|6496|57010|2264|6189|10519|30812|2316|22930|1415|83552|4643|7115|1265|25802…
611522		4653|5080|348|4016|4952|10133|4763|4010|4909|2296|629|1462|717|3078|1277|5308|10878|1760|2697|91851|59338|10516|718|5199|2006|335|949|1889|9950|6658|30062|338917|2200|5313|8861|4218|2971|3029|3543|10296|7086|118427|92086|1281|2|5360|85358|9370|1621|351|51552|4915|3146|2019|4804|3949|5626|2147|1280|6403|7045|2645|1906|1387|3929|652|4741|2778|4093|3717|9230|3630|3075|5648|7266|4069|5176|1278|6929|6…
254100		29954|10585|6443|6444|6445|6442|778|4534|2318|2706|10804|7273|8818|54344|825|859|8291|1605|7136|5428|57010|51099|54545|1756|4000|58|5213|2316|1822|23345|7140|4507|9499|8557|2010|7415|1499|3908|410|538|3339|567|788|4089|1674|367|4607|5080|4287|2200|1639|1410|1813|6103|213|2157|7040|11155|5781|2273|5310|6606|8106|3064|6607|3679|3920|274|284119|89|6261|1785|5979|1291|4625|6647|1760|7148|5630|1292|23…
190680		54903|91147|79659|2263|3549|6469|2261|10804|6223|91949|2260|1387|285489|84100|2033|9241|2737|2255|5913|652|4000|51626|6154|7704|2719|675|7490|6125|10262|8200|5728|2175|6201|6910|3897|3251|6135|1947|9343|9401|3239|6299|2736|1280|7021|5116|57560|7476|123016|585|2623|4750|3930|1789|7020|22954|60529|5296|51259|2192|4591|5290|5307|10000|8481|583|219844|132884|8195|124583|4593|2706|64399|8643|5727|9158…
125440		1075|54880|1747|1514|823|5251|8671|92344|1277|5083|5744|2697|7248|4914|8626|64324|4998|9313|6928|9622|249|265|28962|221184|1186|760|4300|5745|1513|8904|131034|4507|1280|10456|8600|5578|7040|4982|4041|3689|2155|596|4038|8792|9842|7454|2074|8074|1028|6905|1758|23592|10013|525|1718|124583|604|6317|9759|10014|8530|7874|410|57410|10765|8841|29116|1476|4487|26575|5275|762|6667|1475|25898|2875|55325|645…
141700		2035|286|2038|6521|10585|6710|6708|3981|2995|287|4000|3064|7486|3662|6709|29954|6712|2532|6812|89|1785|10661|9365|6005|64240|64241|1134|79840|10592|2696|84033|1145|22950|10280|2994|4593|200558|1144|2039|5913|6522|3043|4354|7450|2937|2157|29851|762|1861|1140|6906|3040|2695|2778|6508|8518|6774|2908|338|2158|641|2099|213|348|2821|5728|1584|3643|3039|183|2815|4771|3630|7518|6711|2690|3972|154|118|105…
134430		2159|2677|2155|2158|3998|2157|2162|2161|2153|2165|2147|2243|5340|90411|875|3818|5781|50846|1499|5624|4089|207|79577|2160|5979|999|657|5071|5290|190|4978|4692|6638|5189|5328|7450|2266|5627|710|5104|2152|3249|3026|8475|4882|4524|2244|2332|5269|5345|3674|462|51156|4259|2811|350|5327|3690|7980|3082|22915|64399|632|8643|3827|5190|3083|3006|7056|5271|433|8517|283987|5727|4321|811|2572|4035|3273|4880|44…
604314		91179|10801|5648|2263|7291|23522|668|6473|8578|2220|55752|989|23157|10890|717|2255|4735|4153|710|8074|776|3202|10747|2253|2254|8817|2250|2251|8822|718|2248|2249|5058|2737|861|860|1134|2264|2261|2252|811|1457|54443|2043|2246|10298|2260|3091|1822|1146|1145|4593|4534|5251|6929|1144|4654|285489|5913|148170|6275|3678|8850|1387|1731|3339|1140|10435|5080|5428|51099|54545|26128|60|5925|10381|727|2706|572…
604315		57697|2177|2189|2178|2176|675|8643|2175|2188|84464|5727|91442|2187|55215|6223|1161|472|5889|7507|79728|55120|641|545|5925|51684|5422|2719|3690|6125|3674|1736|7015|5728|7490|7454|217|3785|9401|83990|3239|6231|6154|6201|6135|2623|6204|80233|6208|6165|6608|3549|50846|548593|7517|91582|6469|3043|90121|5277|5892|3280|2936|10483|80198|2072|26277|4068|6731|672|7066|286|348|873|64399|3458|10019|5888|4683…
133300		64240|64241|2815|336|2812|3043|3914|51099|2811|3918|3909|81027|10682|410|19|3949|3700|6609|2053|8518|22954|2243|2690|65125|1785|3251|10020|10842|2548|720|3039|5888|7299|3074|675|84650|3073|7157|348|629|5961|2720|213|2778|207|79728|8438|472|11200|5080|717|7517|3710|6927|2158|580|10878|1756|50943|841|3078|7251|999|1559|2532|3845|5245|9531|3161|5290|4204|59338|3569|189|1947|8493|7439|4835|26191|5313…
142630		64240|64241|5476|2720|4758|3074|10483|8074|2629|215|19|5189|348|4068|6609|472|1385|7248|1536|1441|9365|5660|336|2692|5873|79083|3949|201294|410|10577|3073|551|3700|8676|5925|2053|1939|8546|9056|2690|182|344|6813|229|2688|5551|10842|7466|326|5251|3920|9632|9871|5190|225|5825|79947|2691|5874|427|2760|5360|9514|2261|3337|5824|64215|51738|341|91147|2862|57823|1280|6399|6520|4023|335|2263|7040|4313|20…
114030		4292|5395|4436|2956|7157|4771|2064|4830|5781|23095|4763|3417|2778|5727|5116|55120|4221|161742|9156|183|5972|60|8626|185|7021|1636|1896|2719|4437|6926|9877|5378|27030|3815|6608|4149|50846|3549|10844|80233|4438|8643|58497|9730|5979|207|199720|6469|4595|5728|5156|6794|9094|2668|2261|1406|7428|2131|51684|7248|324|595|1387|5376|11200|79092|8930|103|1760|7490|672|4833|4330|27352|580|6390|29970|5729|231…
243180		2316|324|6690|11330|5644|5645|1080|2492|3145|210|2668|5979|1908|1289|1277|627|429|1290|1281|4645|25953|1134|1103|3914|5651|140767|3918|1145|3909|4000|1308|3691|3655|5339|1144|5781|6101|649|51008|285489|5476|3845|10133|9968|1910|4758|671|11005|4072|4481|50943|1146|5260|4593|5009|2876|1670|50649|1373|9652|375790|19|2675|2674|1294|3815|5156|6390|80790|8292|8139|63973|7263|7040|103910|4684|5428|710|2…
612950		10682|26580|57697|84650|3107|7957|1861|6683|149233|3106|2908|351|6794|26525|378884|4049|91442|6622|3557|4353|2312|1493|3717|875|7148|3816|367|64127|7415|4010|10758|1075|79092|3064|2707|6620|5663|22976|6908|4281|25978|4137|2|642|5728|3077|5071|4846|8106|2057|2617|154|6647|2273|29978|1636|1639|2332|55120|2896|182|5328|825|323|5630|4744|6314|1816|2629|55215|6653|23435|165918|10019|83990|6247|126|387…
265950		8085|5009|4353|1075|1289|4210|3586|1277|1290|3123|1536|51744|4261|6583|26191|3914|4221|3918|3909|1308|3691|3655|5339|2022|1356|4000|2316|649|9804|29851|10801|7099|5376|5310|9070|10466|7040|3587|23308|3588|4089|1080|6774|1281|2668|1294|5979|1053|1535|81704|1908|429|50509|1134|9051|324|627|2717|8547|1514|4645|3425|1485|823|7057|117157|3108|780|1146|29108|5096|5095|3122|3898|79849|1144|2099|1634|468…
265400		1906|4093|1909|659|4846|7137|859|7124|4625|2099|154|773|3667|291|1373|1644|3043|4000|1636|2022|4607|11216|217|153|6331|152|5837|1910|1908|1889|51714|11123|627|185|57158|115677|7005|7004|2147|149420|351|624|7043|51086|5573|3040|10105|5781|2006|183|132884|3792|4089|9033|2870|3050|1482|3074|2767|1282|1285|1280|1387|5296|10516|1215|51070|2153|3039|348|9839|629|1277|1161|1287|1312|94|7003|336|2200|224…
211480		4000|7450|11093|8187|26502|10558|26092|9816|3043|242|64949|4982|2161|7879|3273|64127|201294|9051|7486|7703|5184|2157|2811|5096|5095|3674|4001|1278|23345|239|5045|7112|1277|811|9517|4594|3309|4552|2010|1950|6720|351|6403|1294|2200|166785|2|5093|326625|839|3689|2201|629|51714|383|348|6653|22948|642|22976|5328|834|717|3077|387082|4846|4353|65125|1636|3078|10878|57514|323|3852|4952|445|435|2316|875|5…
607665		2290|2492|959|3507|695|3075|11277|3078|5376|2815|10878|11093|10133|2812|10765|2811|7090|5406|1414|629|7157|8928|717|3106|2064|348|4286|718|4282|64127|3569|59338|4594|4303|1208|3417|3717|3043|208|7040|7428|2057|4210|5133|6833|922|2309|2488|2629|10019|3280|9935|2868|4867|166785|3514|5199|2308|335|27130|4359|7450|3767|4089|3426|6521|3107|1287|6517|2645|29126|3500|6927|189|3667|29802|3586|8660|3172|3…
142730		64127|58484|55914|8767|147945|5476|54903|91147|2720|4758|29108|84100|3000|3074|10483|8915|2064|1414|8074|629|7157|215|19|472|1280|3106|717|5189|4068|4867|7003|355|6609|3123|3078|348|356|834|1385|4286|22954|123016|585|10878|7248|1441|114548|1536|4282|2629|2202|59338|3569|7306|23545|583|3832|3417|9365|8195|56623|64840|3043|720|3105|3852|673|3845|5604|4014|5605|11277|641|735|5696|6559|2213|3939|3858…
112000		1610|267012|3043|3040|3039|2632|6223|5476|720|1280|1604|4920|673|3265|207|2990|3356|6521|1277|3792|5604|84062|5605|2719|3845|27185|2532|1312|6854|948|65078|3930|65125|5310|1760|6710|1814|1536|2638|2629|5745|1028|6331|64324|1373|4524|8481|114625|146059|23780|2539|124583|1116|5226|26|3046|91582|51714|1066|1378|1368|3048|4758|2720|537|3050|51327|976|3920|336|7474|2535|7477|719|7504|27202|6005|8224|5…
132300		7957|378884|9211|6469|1282|3630|6496|1476|9990|4854|5009|2018|8481|4204|80331|1893|2235|79641|4200|2071|1161|2073|2074|2068|7507|9852|22|404672|1643|178|7508|2072|7046|472|720|1130|6303|3077|51360|11277|4157|3852|5728|641|2175|2213|103|55024|5429|1536|11146|55612|1773|1663|26191|7390|7389|53616|27247|2966|5727|64399|8643|1509|2965|9943|1512|2619|27347|873|1388|9804|2138|56949|2067|1977|2968|4913|…
179700		5133|3043|6521|1756|1760|1244|29126|215|5728|6833|3119|3123|3767|1585|4953|1499|3931|2638|207|6517|2645|2033|6927|2261|3651|5053|4760|7157|4072|7099|324|8313|6710|6708|4893|208|5290|56729|2038|5468|3667|6928|6790|5465|3172|7097|5770|9939|3159|8660|4544|5320|9479|595|2820|701|27030|6934|1071|4547|11005|5795|2642|4952|4645|3990|3594|6901|10644|7466|5167|6523|3593|3827|3459|8915|6772|3460|2162|3818|…
610157		5244|1409|4287|3064|7284|10456|523|9343|55806|1429|84986|1420|80262|3906|1415|1431|1410|4284|8647|4627|11153|25764|25763|5713|3315|5887|9764|25766|8263|213|5886|834|5243|5978|9788|29072|8189|56159|7415|8527|875|23390|598|3092|3093|10133|114928|29979|9026|7314|9463|3552|7175|5164|57576|5311|8665|10094|51100|2683|1413|4191|29993|1411|2130|3059|161|92105|9322|51280|1412|4294|7157|6517|207|2017|2703|…
207000		594|593|351|2778|22976|2|348|642|3077|4846|4353|1636|5781|3848|5328|323|54903|6653|91147|3858|84100|415|2798|2260|5080|6908|4137|2253|5959|123016|585|22954|2629|27019|583|3730|8195|6017|126|5961|2130|2099|3240|540|215|7167|3356|650|2243|10594|1356|6010|5444|5321|3569|217|2652|875|2731|5956|55750|7941|2653|3145|7036|79447|669|5096|7915|18|5095|5108|1312|624|26471|91304|2125|115677|2796|64225|15118…
610155		23405|8643|629|1499|51684|3710|50943|717|148022|207|3630|675|5290|999|348|3078|6927|5071|10878|3569|59338|4978|617|1663|26191|8287|2099|11005|83990|718|5199|6608|9271|143689|3549|50846|10725|6469|55124|3929|5648|5727|3043|367|5621|26523|5318|64399|7226|727|11128|27161|3075|5644|3048|1161|5428|10280|9533|57062|7015|10436|51082|6908|79728|7068|4137|2645|2074|4744|169792|335|51222|8777|6647|6895|163…
122455		3043|1294|4854|4846|4175|8518|462|846|5744|2688|2592|4851|7046|1277|7042|7048|4088|2200|1281|2719|59|182|6497|4638|4629|4853|336|185|183|710|348|3949|19|540|2099|6401|3700|4314|859|2053|2784|7099|154|4625|10060|481|5468|1889|2690|291|4205|118|875|3425|4843|8490|10842|5167|9365|51714|7040|1280|6399|1462|2261|1278|3050|1311|1289|4312|4041|1290|1080|3040|115677|3048|1811|3039|55300|29066|55534|7043|…
310000		29954|10585|6443|6444|6445|6442|778|4534|2318|2706|10804|7273|8818|54344|825|859|8291|1605|7136|5428|57010|51099|54545|1756|58|4000|5213|2316|23345|1822|7140|4507|9499|8557|2010|7415|3908|410|538|1499|788|3339|567|1674|4089|4607|367|5080|4287|1639|1410|6103|2200|1813|213|11155|2157|2273|7040|5781|8106|6606|5310|6607|3064|3679|3920|274|284119|89|6261|5979|1785|4625|1291|6647|1760|7148|1292|2395|22…
122450		7124|2099|4914|1909|4125|149420|1908|8518|4771|4326|472|51176|23623|1123|1906|4359|3458|10801|22948|1435|65125|26040|4803|2870|4093|2767|8754|6868|5657|633|7133|5376|25759|29931|23788|5458|57541|25970|1634|57498|2771|10524|1910|53358|4145|10817|5923|1280|135112|286827|57109|2706|7132|29028|10463|335|7494|9093|10558|5080|23327|7276|4312|3792|1294|5621|2100|7045|6942|4804|857|5770|4069|51360|5992|1…
605808		1610|267012|5133|3588|3107|1312|1636|29126|3060|6310|351|3106|3077|3105|3455|22976|2|207|3356|642|149233|4846|7157|650|3710|3123|50943|3119|84062|4353|27185|6854|717|6927|3459|5328|323|65078|1019|8878|22861|1814|3569|3117|6653|26191|8792|1075|4524|23780|1116|26|567|3586|7036|282617|3062|3587|3061|1356|10859|51561|10886|79447|6892|10725|50616|6891|3594|90226|10288|282616|3717|6957|3458|3135|3811|9…
605805		3458|3431|3459|7099|4159|114609|7428|30835|5728|6347|1154|4729|181|3460|434|10332|50507|7124|2706|3385|3384|50615|23031|26762|3566|673|5604|6403|7051|5605|2312|3845|11005|2206|1673|2923|7941|3849|3656|353376|3684|9173|23643|4615|245812|11236|4161|79960|10168|23471|7100|4317|634|7411|8651|3563|2826|51554|2532|1231|5611|4160|1238|3039|22983|23032|7096|8013|54476|59307|64344|3717|9961|1230|6921|6794…
123450		7167|7040|1080|7015|718|5199|10262|6299|9343|351|717|3426|22976|2|642|4846|3077|3561|1636|4353|730|323|5328|1499|4953|6653|7157|207|2033|7058|324|2261|4893|8313|7099|5795|5728|6790|5290|5320|7097|2200|595|2243|701|27030|54507|3673|1299|1298|11093|1301|51601|629|4089|1861|3064|2719|3853|3868|1893|392255|9782|5498|79784|6926|727|4947|6356|367|8643|1356|10479|5648|4946|5727|675|7059|861|472|8915|371…
182830		26580|6683|25782|6567|3074|5428|6310|5080|22930|2159|5621|383|2571|3708|215|6469|4359|6496|6908|5189|4287|3119|3897|54|2395|22948|2697|26278|546|6513|5354|3785|3832|190|4204|2018|23111|57679|549|2639|1406|4867|6663|3000|2643|4901|2316|1678|8022|3064|3977|1387|1258|55850|85027|55266|4137|27031|3710|57096|3736|410|6121|5160|64324|2743|9927|2629|6329|6311|2263|6774|6314|54840|8636|1939|5191|4854|674…
600149		778|57010|11141|190|23413|2101|6095|6720|2516|9318|6891|6890|6892|22938|2157|1130|5468|2261|629|3921|2263|2778|2158|324|2990|8915|3710|8204|595|7428|3078|348|50943|5327|717|4157|8050|6927|6794|8312|1636|3815|79188|6872|7015|2138|9056|6997|2100|10878|1288|103|6102|3569|59338|4204|174|7840|26191|8287|85300|2099|5298|1816|3751|367|594|593|1814|113878|718|1813|2033|5199|335|4552|5133|4534|1499|213|59…
600148		778|57010|11141|190|23413|2101|6095|6720|2516|9318|6891|6890|6892|22938|2157|1130|5468|2261|629|3921|2263|2778|2158|324|2990|8915|3710|8204|595|7428|3078|348|50943|5327|717|4157|8050|6927|6794|8312|1636|3815|79188|6872|7015|2138|9056|6997|2100|10878|1288|103|6102|3569|59338|4204|174|7840|26191|8287|85300|2099|5298|1816|3751|367|594|593|1814|113878|718|1813|2033|5199|335|4552|5133|4534|1499|213|59…
613604		594|593|6326|2778|7167|10743|175|29851|5428|23308|718|2263|2260|3514|5573|6330|641|25836|8626|7454|27019|5184|51601|54997|6742|55160|55819|5729|23161|64240|64241|3482|213|6356|2642|288|55188|108|4356|1610|3500|959|267012|93986|3362|155|27086|7915|3972|112|111|5048|5300|57062|554|1627|1072|3973|79803|5739|26580|2792|4924|58|11234|2099|1394|28962|7265|79813|18|6927|7428|1029|859|207|3708|4221|629|5…
613603		1610|267012|54903|91147|3257|1524|351|6443|4359|7157|5376|1499|84100|207|6683|3717|5781|1636|1585|1312|6519|8643|2|89781|6376|672|9378|861|3107|2316|6622|658|5048|2064|7248|3356|4747|650|6908|8028|3815|7018|1050|860|4771|720|8573|3586|4001|4846|51684|675|3077|3566|22976|999|7249|3458|9927|5071|10516|6620|6303|5627|7337|865|6598|5630|6654|1639|123016|585|4744|642|1281|8200|10801|6347|5189|7015|526…
613600		3757|84920|3784|859|4625|287|291|6331|9992|3756|487|2771|6584|3753|2717|144245|10021|1837|23704|57158|4726|10280|7005|7004|540|1760|10105|27133|4204|610|7003|84033|55867|1674|3759|4000|4846|4897|6588|5318|7043|54221|4607|399|8291|3754|5350|5213|1813|79577|5481|3337|6546|51442|1280|10142|6641|1814|348|8910|348980|6645|6711|3897|2706|2778|1605|6640|581|5456|5174|4842|51164|801|81624|79849|23327|373…
613601		51422|10060|1760|7450|5565|5571|3764|5564|3767|11093|3759|3939|3757|3784|4000|859|1674|7043|5318|4625|291|6331|4607|3316|10658|5133|84920|5350|5348|6833|5562|6262|4659|720|5888|2771|2706|1861|675|11277|672|29126|7157|55024|11216|2213|472|3094|1773|26191|5925|5456|207|4982|775|79728|11200|1029|8438|3356|7134|7517|841|8106|4137|11337|7251|999|81624|4210|4771|3845|3119|3123|580|3161|5245|83990|5290|…
123853		4359|10801|22948|4914|65125|26040|5376|10558|5621|6736|57716|3077|10847|2516|54903|2316|5573|91147|3643|5071|2908|4854|25836|7276|1959|2538|2548|3081|2717|7389|54984|55752|5447|84100|989|54361|1584|9517|23157|10890|7450|123016|585|22954|324|1028|64324|1588|583|8195|6418|4735|127833|51298|1821|23623|7757|1134|5082|79065|7036|6950|10746|5824|4593|1585|26276|63894|1146|1145|5108|285489|5781|1144|162…
600785		4953|351|1499|2033|7157|7099|207|2261|324|22976|2|8313|4893|348|642|4846|3077|6790|5465|7097|5468|2626|5290|5320|595|1636|4353|2099|701|3107|27030|323|7391|5795|5328|5506|4547|3458|3459|6653|3431|4041|7421|114609|4159|1278|1277|6609|30835|6347|55806|799|1154|8572|1134|1145|4947|1144|8074|4946|5251|2130|4729|5663|4137|7415|1385|283|3265|4692|1639|25978|596|6647|1760|1649|1356|2495|2332|2896|4744|6…
272950		26040|81839|6418|3732|1855|1857|1856|3001|440193|80319|85407|79856|126282|23002|9015|3148|80764|688|1994|57216|10023|8370|4062|3104|93185|5494|3108|3109|4927|8125|1454|9129|778|10585|328|967|5738|3122|4830|4297|8312|151648|1453|23072|6993|22893|8851|1415|5080|5515|22930|1413|5519|90268|2071|1409|85362|5757|57010|29954|83552|5879|4286|5015|6469|5307|8290|2737|652|404672|151871|2068|30062|338917|89…
314560		1524|2815|2811|2812|2157|2159|7450|2677|2158|6403|2153|6376|4627|286|3107|2161|590|6442|2162|3577|6347|4068|3586|6356|30835|3458|6348|7422|2200|6349|6387|2022|3811|3566|2539|2717|5624|3998|2147|2155|11093|718|90411|8292|2243|3257|3674|1378|2532|5327|5627|7124|3075|6443|6521|3818|629|720|6444|5328|3689|5054|3690|1380|2994|8475|3043|2244|717|3078|10878|89781|3383|1822|948|811|4148|348|6774|2160|216…
211000		4615|3689|7040|1080|4153|212|338|10747|1738|6949|501|79092|9401|3887|3273|51284|10479|5648|8875|11082|799|51311|51135|9497|8803|2006|7099|2219|8671|114609|9173|9498|3848|7100|80331|5745|5251|652|2331|114990|5744|2668|6521|57161|7042|5741|5979|11213|2220|540|3696|1287|3681|3687|22918|2022|50617|79139|651|2526|7428|3758|2208|3656|4149|79577|595|8425|846|59341|7421|525|4221|6390|1028|189|23095|9368|…
147892		1075|1294|4312|2876|6906|213|7068|7276|58|4000|7170|1674|6567|1514|29066|27|23405|7173|1482|823|7038|25827|7253|1493|79048|410|6622|720|1773|1137|3914|6620|1312|3060|7157|3918|2332|5950|9568|6531|2213|7040|55024|1893|2629|11277|6532|26191|2717|7043|3064|4771|324|1080|3845|92799|773|649|2548|710|64324|1028|3673|1277|1215|7035|63827|6357|682|3911|7076|53905|64240|64241|25|175|7111|6347|7057|7067|28…
600360		1294|2335|1277|652|5340|3655|2243|1289|3691|3690|5080|4018|3689|7099|3816|1290|4312|5728|5465|472|6654|2703|4952|8322|3914|649|3918|3257|3909|1308|977|3852|5339|3675|1832|3848|7299|3857|89781|3861|7057|2706|4000|3105|3106|3064|3077|3123|3586|26525|3119|8517|2312|3868|3849|1760|3858|1825|4261|51744|488|6583|26191|3117|57514|55612|5498|4125|1041|5267|7389|1280|50509|1278|29066|4313|9241|2244|4811|5…
157960		1524|6376|3107|215|3577|3586|6356|3561|6347|6348|30835|6349|3566|3458|174|3811|6387|225|1234|5825|3588|3587|1232|1803|1238|1230|5824|10332|3802|3806|3809|1231|51554|3106|6351|2921|6372|3459|3460|2532|3565|3807|3803|3385|3384|9905|3579|2919|6374|1018|2920|7124|3804|7167|3684|1233|3574|10859|2826|2923|3600|9630|6891|10288|6355|3576|282617|4317|4312|2|6892|3596|634|5552|6352|6354|567|3716|3601|9655|…
138930		649|1289|2200|2201|2261|1290|1277|1280|1278|4041|92344|1513|871|6774|4982|60681|59341|2395|5479|5745|64175|5176|9321|249|5352|54903|285489|5727|5913|2778|4000|2316|207|2146|2773|2623|6654|10262|6949|1896|324|2138|860|6261|2697|6452|5396|64324|1075|132884|219844|6473|1747|2006|4593|3914|91147|2335|1294|3918|50509|7450|57410|8074|4237|7057|3909|8076|1634|6517|23184|6469|2263|6678|9512|1291|1285|570…
180950		2984|7040|1080|5979|29851|23308|3075|3078|720|2980|338|2157|10878|8029|2694|79849|2263|3557|3553|3386|3845|2064|57192|324|999|1316|5803|100|3459|843|1760|4595|5290|4221|81693|3659|10479|718|220164|3426|719|336|4902|1378|335|3929|2674|27202|2668|9498|2219|9497|80331|3998|90411|114990|2331|1758|6005|7850|7042|3696|9601|55176|4547|651|79139|8425|7356|821|2022|1805|633|4054|3694|5858|6714|5174|2339|5…
607565		255928|26580|5888|675|7157|6310|472|6683|672|83851|4683|2178|11200|1822|2175|4361|5621|367|2668|641|3708|3064|6908|54840|7507|6311|5173|79728|207|7251|5521|4287|8438|7517|6736|1760|5979|5663|773|2332|348|5582|55775|4137|2395|3845|841|8106|10528|51259|26278|6712|6314|999|546|429|7546|627|1311|580|1908|10939|25814|1814|83990|7399|59341|56652|7466|7547|3161|56623|5290|8493|5245|2629|6100|6567|7555|4…
272000		2040|3356|4175|286|6514|4914|5837|229|84572|3938|6523|6476|3081|126|5251|4867|554|4952|175|6928|5325|25953|8106|3119|3064|8074|7421|10314|3117|7841|2548|2717|3651|40|41|4716|5445|64840|529|4036|2719|51008|84676|10516|27031|1277|3643|1289|7490|2200|1287|2495|3930|10225|5976|1290|4481|1947|25836|56899|23414|9311|6521|8085|129563|668|551|10573|114897|2027|6271|54675|23623|5566|261734|103910|84224|79…
212100		3784|4000|1760|4607|6331|9992|3753|23704|8187|26502|51086|3757|3316|10658|26092|9816|54221|242|5350|64949|5348|4627|201294|7703|10142|7273|4659|6641|23345|4001|6645|239|11337|2010|4687|823|7112|23327|84920|6640|3736|5998|10207|10021|1741|1740|1950|5997|7189|3759|1837|801|6720|1739|351|6833|6262|859|845|5578|4625|1742|291|6559|11216|6566|5093|6530|7137|839|594|593|1822|5894|610|3032|57396|834|1442…
226985		1499|2138|4595|1028|64324|3872|3853|3860|1736|26277|3868|8795|5728|3621|3854|3855|84260|84838|29935|10736|2956|54850|6495|6496|1602|65057|7014|11313|4929|5111|9134|8793|90678|8607|2781|6745|3866|23031|6117|3880|328|8743|3984|607|1956|64321|84662|1006|123169|55966|140825|29119|6656|283149|1014|10642|83439|26108|8665|1019|8797|841|8567|7013|7067|11007|2140|51019|6256|7157|2771|6502|1832|367|1009|32…
182882		79803|7040|1080|9933|11234|10479|57787|2219|9497|9498|80331|2331|114990|4331|3696|7042|651|8425|79139|1805|4054|1385|3694|5858|79849|1280|2022|7049|1490|94|6048|7043|5174|3301|8668|5562|57120|6348|2339|633|650|6678|7448|3685|9368|1634|7048|9351|5592|3675|6383|8773|5576|4313|7057|338|821|5519|3043|1277|1278|7430|3039|1281|6804|6521|213|5581|348|4547|11093|472|5744|1636|6710|351|8671|2995|5566|2332…
246000		4920|7474|1280|7136|4359|1861|1277|2200|2316|58|2201|176|7140|5727|4000|5781|1291|207|1146|10585|26580|4534|3981|673|6774|3977|8074|92344|1292|7337|2990|2010|4692|5604|5116|5191|9968|860|5728|4488|2317|5573|5605|3845|2332|6261|59341|10159|2395|7169|5251|5290|54453|6197|64324|1300|3662|4763|5376|4204|1959|3835|1293|6638|81704|3425|81839|6611|4010|3239|6299|249|2548|9935|8195|6473|54903|124583|2622…
475000		6736|79803|11234|1130|5251|1896|54880|7757|9933|8074|5888|675|7157|1499|472|79728|2099|8438|7517|6794|11200|2516|207|841|324|8312|999|7251|4233|3845|1588|3161|580|8220|63875|5290|8493|5245|4835|83990|9821|3675|23154|116840|367|57787|85406|60401|4331|9351|10913|2261|1385|9968|2189|8915|8517|4670|3815|4068|1756|2332|5889|4088|3426|8481|6473|2101|5045|5892|6662|190|672|2263|5781|9146|22974|221184|38…
612881		4208|351|22976|642|3077|7273|5654|4846|2|4353|1636|4205|323|843|5328|6653|5551|8438|5048|1641|9686|245806|117581|54345|7003|1356|286|79447|7036|1639|2263|7490|675|2719|6647|5630|1760|1147|4744|1028|1785|64324|4618|7291|4209|26471|1312|115677|5598|26020|624|84078|6135|7037|6159|186|5888|567|9759|5076|51070|2626|10944|10014|7204|334|9377|200539|8736|9425|4604|4043|811|3002|4607|891|9873|27063|9172|…
137220		3043|3039|2147|2162|5184|51714|29851|537|3050|8029|3040|2694|3048|23308|2165|3557|2263|3553|57192|1316|324|3845|2064|999|5803|843|4595|4221|5290|3459|81693|3659|4673|3240|2266|2243|8858|5345|8574|5728|9002|3046|2158|5624|2677|729|7056|7850|2814|1361|3053|5104|15|283|2811|2160|259|6310|5269|5627|2151|1368|462|1727|5271|2153|3674|3083|710|2157|5328|2335|22977|51327|79939|3554|5270|213|3827|6767|226…
601560		2706|10804|1280|10397|5189|5376|5925|64072|1277|9132|50617|5631|1729|2707|6473|54903|91147|8787|1610|5959|3000|267012|388531|6017|84100|5961|10381|6010|215|6295|1200|1161|6121|415|23746|1312|1636|351|6469|22954|4692|123016|585|2703|1420|10002|4089|2652|546|2261|55750|2263|5956|7439|207|4942|583|2916|22976|1278|3265|8195|3356|2|4846|4308|5053|642|90|3077|2158|4771|27185|6496|84062|1756|4763|323|43…
601561		1280|4653|2200|335|7045|1387|1277|24|1462|4089|5189|5080|4069|4692|4016|8671|348|675|2719|5308|2243|7490|5728|2160|23424|11277|7248|2697|10133|4952|64127|10002|875|4763|54880|169792|3425|8322|6638|4010|4909|2296|6247|2006|5190|1258|1134|5626|2335|1278|649|10516|1285|1282|1286|1284|4313|1311|415|2|1294|650|7450|5476|1634|3679|7477|7040|8074|2720|1281|1146|3257|3914|4758|8292|1299|2235|80199|9370|7…
178651		5894|1482|673|2006|3845|5604|5605|2719|5781|182|6654|25836|4868|4763|4256|57514|9935|3265|26580|8036|4069|7137|7477|7139|7134|7273|859|6444|6909|57158|7168|70|335|1756|6910|1837|1627|5350|4729|788|3920|286|4607|4000|51422|1410|650|8048|4846|2273|6261|2997|4719|7414|51778|1738|4633|4625|2243|91647|2395|291|8243|4646|2200|55750|4726|4694|54968|3720|57505|91624|4851|4709|25915|56945|51103|5250|4723|…
601563		54903|10558|91147|9517|4552|4534|650|2815|652|2812|84100|658|269|5888|7157|1280|6310|9241|675|268|672|93|5896|5897|326625|54545|7040|2022|2811|10484|367|8029|8200|7428|70|410|7048|1311|2099|207|1482|590|596|9927|2638|79728|472|2516|8323|11200|6927|7517|6469|2778|7337|8438|3265|215|5080|4254|540|5265|3064|2261|4068|2175|5728|11236|3845|8518|1294|6928|580|841|4312|9939|7068|4830|7251|22954|6606|190…
229045		5009|3689|3690|3674|83706|55612|1075|3386|3107|3458|30835|3459|3431|7099|4159|114609|1756|6347|5880|1154|3265|1387|3845|5728|9804|641|3684|2099|7474|6654|118429|4125|2243|4729|948|720|8875|11082|7094|3384|3586|51691|1438|4261|1639|550|3123|3908|3717|6647|3385|6690|5321|1278|2213|51744|11277|5630|55024|3815|26191|6583|4744|5394|1773|10332|6403|960|335|861|6732|2526|3383|181|1050|7450|367|8028|1133…
613913		1675|3075|3426|4153|26580|718|84823|710|715|717|5340|5624|5627|5327|5896|5897|716|2243|712|727|4000|1280|713|1610|4001|2010|966|2161|5277|731|2617|267012|4860|5199|472|714|3078|5648|8813|730|735|10878|729|10747|5345|90411|3998|55850|85027|55266|629|3588|2147|732|5806|1312|207|81494|3356|27185|84062|3060|6854|65078|3458|1814|7040|3459|23780|4524|3455|4159|3431|1116|30835|6347|1080|114609|1154|2157…
600561		284119|3425|7707|7270|4356|538|10516|92344|1277|1312|7148|2245|1281|1278|2332|3265|9820|2317|23545|3835|23522|124583|26229|11176|4775|11031|284208|1381|55709|378464|4190|339230|10769|6326|90933|6187|3642|23705|51248|57410|6649|2788|23450|475|7423|84273|4092|25898|6774|26|8850|4016|1636|1356|2819|26259|4921|9844|9266|9516|2033|4086|7157|7422|6678|54751|57532|5118|4171|2252|5365|23191|26747|5654|50…
225290		122042|1610|3640|267012|2033|650|54903|91147|367|2706|64240|64241|1280|7157|79659|10682|5133|6690|1387|2147|5080|351|10804|5108|5644|1956|2099|8625|5993|652|2006|207|6310|3717|2316|5781|58|5994|3549|3043|6469|5888|9759|2261|658|2263|675|240|4920|7704|472|1277|5376|2811|3643|2737|7474|5265|2677|2|5961|4359|11330|4261|3075|1482|2158|720|93986|3000|3039|1291|2200|7306|3815|2260|2778|9241|6908|7380|1…
108050		3586|4210|3123|5321|51744|4261|3569|4282|6583|26191|3594|3593|5896|5897|3459|3460|6772|1636|64127|8074|5251|10466|3587|1280|3588|1311|3106|3595|4049|2317|8200|486|3458|9365|59341|6347|5322|51561|1485|2811|117157|720|2006|5265|3108|7099|710|7454|1906|29108|2263|149233|2213|55024|11277|3122|1773|5167|9051|6957|5993|6955|79849|3857|5744|919|4148|2260|8625|79364|3592|1312|3570|2|5781|9241|6774|962|38…
249230		6399|1193|1192|7305|54209|5447|1280|176|9241|2263|5781|2131|5307|3835|6473|4010|4148|7040|427|1387|8200|8074|3857|1299|2260|1277|3549|4313|1278|3848|2332|59341|4041|3897|7227|2317|2990|7276|6497|3868|2132|799|9365|7421|26229|5352|2022|9742|8572|3081|124583|1559|9436|23601|342510|10326|54210|100049587|4146|1557|1571|1544|2138|64324|8785|132884|9935|1586|3813|5251|1596|3823|1298|10131|3807|1528|653…
150900		7306|4953|5894|1499|4893|4089|673|324|8313|207|2033|7157|2261|5604|7099|6794|3845|5728|5605|6790|5290|7097|5573|5320|5781|27030|4436|701|595|657|5795|4763|23022|7299|4947|4946|3265|4438|26580|8036|22881|22925|23643|2263|4647|472|393|10235|434|4292|3643|4157|3852|11339|2778|9156|4254|5346|22808|5319|6755|6101|5910|4437|114790|50507|1028|8649|79866|9049|9770|1454|64324|7096|2932|239|83593|1588|9233…
256710		79803|11234|79083|4935|84062|3852|388552|8546|4157|1524|22930|4644|5873|8801|9933|25782|201294|10558|1121|6376|3257|3107|7879|5874|23086|3586|3577|2235|22931|2664|92344|6908|8676|4137|6347|6356|434|154|3458|6348|30835|3566|6349|4645|3811|282991|9842|6387|2629|1184|7299|126|89781|5443|23335|202333|2647|7306|22|242|3060|4160|596|650|4254|6794|3077|7337|4286|63915|4915|7248|3675|26258|5071|3861|9517…
242850		2235|6690|11330|3710|50943|22|6927|182|9076|5644|3569|26191|5645|7040|1080|324|2538|23022|2778|6469|5651|140767|4000|8195|54903|6833|6928|3767|6517|2645|2642|3651|4760|5314|3172|5189|56729|3667|5468|208|3159|4544|5770|3930|9479|1244|8660|5310|2820|10725|5244|6934|3990|10644|7466|5167|671|11005|5260|1670|91147|7226|7263|351|5265|10280|1280|23509|4242|2006|819|5744|2646|2308|7225|3764|5781|12|5745|…
271620		5824|5830|5192|8443|8540|5190|8074|5193|79659|10682|1280|2132|5251|7305|649|5189|5191|28962|5194|1311|2131|5447|5195|2261|1297|2263|1277|55670|3549|5727|1186|7157|9409|8504|5828|5264|6399|1294|4318|1281|2155|3339|176|2260|2200|10456|2677|7040|5781|2316|1278|6755|5896|3107|4312|1289|64840|207|54209|5897|1290|84650|51626|2778|8600|2201|415|596|4292|6774|4322|5311|4436|4921|1299|4000|4148|4507|720|4…
207731		4281|5189|4313|50943|7018|7454|5190|5781|5053|58526|3476|11043|5516|10725|1293|55670|7079|1610|7058|267012|6695|80199|4326|64386|7036|3814|4323|3934|7077|7078|1404|5858|79363|3484|80781|6774|4773|1482|6347|63827|3485|6387|3356|3489|7076|3486|207|4297|176|27185|84062|1312|6854|5290|1814|3553|9076|65078|2625|3958|2627|51684|8085|81839|284058|4524|8029|668|23780|1116|3487|6354|1294|861|1277|5537|703…
206600		6690|11330|6340|6338|6337|23529|9244|5644|771|215|1896|5645|7957|9939|7040|1080|4914|2731|6329|2653|378884|2632|79641|1621|23385|3861|1476|4487|8626|9733|8481|4598|6926|2717|10913|84279|5651|140767|3952|5080|9852|4254|2099|8820|154|4692|3868|178|4287|3853|1281|153|5226|65125|8792|6638|55612|1271|6339|181|51738|9100|225|4160|671|5825|5443|3594|27247|5260|3593|3757|3963|65005|23327|11005|2778|84920…
612777		2778|1584|9378|3973|6469|8820|4089|6794|4692|3630|1387|84634|5728|8139|3643|324|2317|1588|4763|190|8085|6638|1585|5626|3814|64399|8643|83539|1155|3972|2619|4682|2189|5727|1082|1081|5729|23161|7317|7253|114790|4924|57586|30010|11248|11249|54751|92335|4925|116|6101|50846|3549|23031|415|2645|51719|859|3118|3119|2642|2230|55188|108|1583|2108|2109|9070|94120|22871|148281|155|50649|2091|3265|3362|6608|…
612776		5083|8671|1277|5744|7248|8626|2697|64324|9313|6928|1075|9622|1747|265|8643|6469|5727|2737|7546|2736|51684|1134|5080|6496|675|54903|91147|6997|545|50937|10075|55835|5396|79659|7050|2018|1146|1144|5251|7547|84100|92344|4487|4998|4914|51626|50846|4867|10913|3549|6608|54880|27031|249|1482|27130|4647|2263|93|128178|6103|64399|5311|4750|2261|58|22954|123016|585|197131|10765|1896|27019|583|132884|2316|5…
136150		2159|2677|2155|2147|3998|5189|90411|2158|2157|5190|2152|3249|5624|5627|51156|4259|2153|632|8475|5269|5271|3006|5104|8858|2572|8574|5340|7056|213|9002|2162|2160|5327|55670|5328|2811|350|2243|3053|5564|729|2814|1361|710|462|7035|15|259|3083|2187|2151|3082|7450|5345|3674|22977|3818|5054|3827|5270|725|6767|2165|2150|2244|433|2161|2815|1524|4035|4018|718|2149|7057|2316|22915|10544|1991|3488|6403|2266|…
182970		596|4771|2138|4534|1134|6443|1356|4593|54545|84466|9244|652|6444|1146|1145|367|8106|270|4625|6949|8292|825|1760|1785|285489|1144|5913|6445|1140|4353|6647|9730|6606|2720|6442|2261|1756|2263|3315|26353|2260|1277|10736|4000|5630|1281|2617|6607|1289|5727|4287|1639|10801|5476|7148|4744|1272|773|5339|1290|1674|6329|4758|351|60482|6261|1103|11146|1947|10021|8518|375790|2673|6910|392255|23529|1180|10049|…
301940		54903|91147|10682|4920|7474|2263|2706|84100|3549|1280|1387|2261|64840|5376|84650|176|2316|26128|2737|2260|207|90|183|4222|4846|59|4488|5624|2255|185|720|7476|2200|1281|860|3209|4853|1749|2778|9241|5885|8200|7291|5728|7021|8626|5744|4750|1773|4038|6401|7879|6925|2245|7051|10262|2192|5932|27031|2625|6197|11277|9968|481|3930|2697|2784|123016|585|22954|3853|118|1889|9733|3868|2213|7227|55024|64324|46…
143460		2643|1161|3356|427|627|3815|3251|4204|6697|6532|478|1644|5860|2108|2109|873|6609|2644|7915|27089|3257|25837|10598|56952|2778|336|6833|3767|18|215|2645|4716|5445|6777|6517|6927|5264|3651|5824|4760|3667|5770|166785|4594|2642|2690|117156|154|4000|5213|8660|472|9479|948|5468|3172|4023|56729|6928|4846|208|4544|3159|8848|3350|5805|4093|6018|5444|212|4547|5167|3990|229|2820|5506|4908|89781|6934|2688|583…
245450		1134|1145|1144|2778|1066|1557|154|5191|875|2175|2562|9380|3295|1146|3972|2706|3064|3679|2990|1130|4014|1756|348|1244|5447|7390|155|5264|27257|5729|23161|283987|10804|5195|5830|9495|3360|10564|2642|3973|55188|108|5096|2108|2109|5095|594|593|659|27131|6707|51534|3362|2178|2188|1967|112|554|111|1559|1571|1544|3765|2189|1081|3763|2885|5739|2176|2792|1586|10397|9590|7265|2705|6599|4924|1528|1394|8220|…
607597		7299|1908|6663|5077|1910|5727|4286|2263|4000|5573|3064|6949|5979|3815|1760|2697|7306|6469|4222|6608|50846|3549|10528|8643|5080|5015|3792|1906|10585|778|1909|64399|1510|8074|1215|3200|51450|1415|7942|22797|22930|84281|60529|2255|1413|1409|2071|8187|26502|8092|30812|29954|83552|30062|338917|57010|4223|652|776|2737|220164|404672|27352|2068|2261|2736|5308|3316|7020|2138|10658|10084|2703|6657|2254|507…
228800		3043|1280|3106|51714|8028|861|1050|5925|4291|4026|865|3717|7020|4830|3815|4869|2624|8021|2322|7015|23365|6455|8301|26511|64324|23095|2120|4763|8833|3050|3040|3048|3039|50943|6927|3569|3710|182|9076|26191|3240|5744|2668|5979|6598|429|84444|1908|627|4221|54583|7248|79682|3046|51374|712|84220|1368|718|1727|10725|3811|3813|1101|537|713|4298|84922|51327|714|2261|58497|6760|84838|1291|9139|8089|7827|56…
606752		5903|5133|2652|29126|3060|5160|1130|3123|374291|3119|695|5956|2705|617|6530|11260|5905|3843|3842|23636|5901|3062|3837|5071|7514|3061|9759|10886|4193|4535|5165|7329|1737|3118|5166|2108|2109|54704|8220|63875|2706|407|1485|4345|9972|3108|5162|5163|57062|3122|8021|972|5164|23039|23154|116840|6147|3069|10526|2026|3630|6957|6201|6137|359787|85406|353376|6955|7305|4928|10527|5518|8620|8892|920|25998|798…
217150		1134|1146|1144|285489|5913|6261|779|859|5781|6342|6329|1180|1861|1145|5648|6908|5071|1291|1292|25836|25793|1293|4593|1147|4010|54101|3643|8573|2316|3265|3691|284119|3106|4868|3655|9968|9401|6926|3679|1962|10449|163590|27348|4647|1140|5311|6103|6997|7547|27019|54919|51|57158|5825|54903|91147|79659|2220|207|1627|8292|1605|11098|4297|2773|6717|10345|5189|2697|3912|10262|7169|182|2332|2885|7915|84100…
145700		5888|675|7157|6041|79728|8438|7517|472|11200|2099|207|7251|999|3845|841|3161|580|8493|5290|5245|4835|83990|9821|6059|118429|5889|5892|6036|22974|7474|6654|672|2189|4125|26003|10635|729475|7979|2177|9656|4193|4360|56647|9770|367|79872|11144|26574|146845|2178|5521|56946|1111|4683|6117|1869|4436|6125|79720|80198|10235|8036|641|9521|545|4691|4194|2908|5890|5229|25976|137492|6241|6595|283987|2342|5116…
241150		7507|6557|6559|3759|140803|846|3758|6340|6338|6337|554|2908|2067|1184|5009|1811|34|54938|11321|29935|1585|1584|56949|2074|1643|183|4953|1906|7157|1499|186|2033|185|207|4846|2261|1889|4893|1586|324|1636|8313|3265|7099|3762|5290|54822|1080|65266|481|2668|6790|7428|7097|7040|6647|1639|1815|5320|5979|595|859|27030|701|6401|5321|2784|5795|5630|2961|118|779|291|4645|4744|4843|4149|8490|8792|7225|2200|4…
245100		4359|5376|2632|5428|4000|5264|2010|4625|1674|2273|4771|9990|59341|2705|1760|779|1785|26278|65125|3508|81624|57679|1134|5226|6742|1145|10083|1144|4647|64072|25861|19|50846|124590|10801|54840|1140|4287|7276|4914|5354|7054|4204|54984|51168|7299|2706|5925|71|2261|1146|23305|4627|182|9132|491|1729|1287|51475|10461|29899|4646|776|7399|26580|286262|11078|64240|64241|443|51691|27347|7005|7004|9943|5824|4…
258470		4041|3211|8106|1186|4771|1760|2934|6329|5096|5095|2720|4758|427|6609|5080|336|178|19|378884|3920|348|4534|2990|1080|410|1130|3949|594|593|1200|54|5265|5257|3700|5979|2690|22954|4982|2053|8139|2629|1134|100|5476|8792|10842|2108|2109|3425|2548|4125|7273|6310|2539|2993|2992|7957|1387|5376|4359|2997|93986|1756|3643|2632|367|54545|10196|58|1674|5781|2706|3667|215|5213|84466|51422|5428|28962|4137|3265|…
169200		2147|2159|5624|5627|2155|2158|2153|2243|2677|2244|5328|2157|1559|5191|3998|3674|2160|3818|7450|462|3690|710|2161|5104|8517|4692|1896|2332|6197|6638|5269|90411|8475|7056|725|5447|2152|3249|5345|2162|5340|5327|22915|2266|2811|51156|4259|5264|8858|3082|10544|3827|811|5271|4018|5054|4811|722|3006|3273|3083|350|8574|1356|5196|632|1991|7980|5195|7301|3817|2572|7057|11093|2165|4035|9002|5830|3816|5653|7…
600335		2108|2109|4729|4719|5728|4694|4726|25915|4709|6390|51103|4723|3431|4191|2804|5447|5096|166785|5095|594|593|4594|1528|3757|27257|509|5428|1586|23031|5189|19|1559|1080|7040|374291|1727|3043|2271|617|7466|5091|7173|4110|3039|2263|2261|1536|2158|2671|175|2673|22983|2130|2806|6742|590|1387|9961|7453|1400|6261|23474|283|435|445|5009|3145|1180|10524|1431|5190|6515|6319|1543|5160|3048|1737|1557|23139|157…
257100		117156|5896|5897|4589|710|3596|1991|6403|50615|26762|3593|240|3566|7137|3135|7124|6774|5156|9939|5159|7356|11005|6356|154|64421|8517|825|2206|7941|81704|7466|8685|3043|7852|959|472|10456|841|2532|1130|7099|355|843|356|7454|6789|51176|2175|1053|2731|2653|6901|64218|2672|92304|204|2539|79650|59067|5096|5095|3594|3347|241|5644|55716|3595|3598|1234|3458|79623|3597|567|11123|4683|55568|23406|1524|6387…
133900		5189|4297|3265|207|2773|2332|10262|182|2697|7169|5396|6299|4983|1610|267012|1636|1312|351|58|2261|2737|2263|4846|5781|22976|10801|7170|1280|5290|5727|3356|4763|642|92344|2|90|3077|5728|23209|1277|2904|7291|27185|84062|5979|4353|6854|2690|2200|323|5191|10225|65078|5077|545|5328|114548|4591|1814|197131|8085|1859|284403|64324|5190|6653|2688|57680|4524|249|23780|1116|26|29915|23509|6273|4242|57532|23…
300709		29954|10585|4056|22930|54903|8818|25782|5727|6469|8813|7306|3981|5080|472|1161|4683|4089|79840|5781|7704|7507|545|2316|26128|5428|79813|2074|4257|5649|2263|1639|867|11277|54820|5160|91949|4000|5091|701|538|2271|10436|3064|10111|8820|8573|6496|5096|5095|594|593|673|1605|3479|5604|7337|2571|5979|2904|8517|23431|4998|5116|5728|81620|8546|5119|5048|23389|6925|10847|2290|3845|5932|91147|1738|2261|5575…
609944		1134|1610|3914|2706|267012|3918|3909|367|1499|4292|1308|1145|3691|2245|2778|3655|3265|4000|1540|3845|4436|117581|9939|4595|80781|9076|8626|197131|3251|118429|326|55806|1144|57514|9652|1041|2717|1387|10804|4208|7299|5080|1161|2263|3211|3356|5727|8517|7337|5781|207|1140|5648|4692|4036|5308|27185|1146|84062|5077|401|55084|1969|23780|6854|1312|8200|64324|5076|9241|1814|65078|4204|26|2629|1301|1123|66…
609945		64840|4093|659|4089|2702|2022|94|6910|1373|7475|25980|7477|81029|54361|1482|4920|7474|7380|7043|2737|92|7471|367|1584|2626|2263|3209|7040|5076|3691|89780|7291|3973|4846|3655|5728|5979|343521|2332|2245|2690|1028|64324|7048|197131|2697|546|6657|655|1131|54101|8195|56623|6926|93973|220388|137202|2300|650|9392|7049|2719|7348|369|410|132884|8200|7042|1066|9652|7046|652|3624|55837|23203|10528|6423|2302…
609943		5727|5885|3077|4297|374291|10060|25836|3643|3425|26040|617|7389|7036|6469|8643|6608|4535|50846|3549|10735|1627|10274|23063|3764|4356|3767|6418|64399|57062|29915|54903|7037|91147|3939|22930|84148|55617|11098|567|25782|2026|1387|7546|2736|2737|84100|3265|5929|10450|51684|5781|11091|5080|4926|64840|8820|2316|5308|29899|8085|5649|2263|2074|6496|3845|675|92344|4036|5290|8467|5296|3476|9939|545|1583|22…
262710		89884|64840|5727|4591|26160|2778|7475|7477|6469|6608|81029|3549|50846|54361|8022|8643|64399|7471|89780|6567|6906|554|5626|7253|3972|3973|5108|8820|2719|2692|5729|23161|7173|1387|7067|7252|8805|6422|1991|5308|9787|5080|51592|4692|213|3547|3479|3265|710|2737|4018|8323|4893|4175|1906|7068|54903|7849|5573|91147|5728|1493|7276|2623|5449|7038|779|8031|9950|2642|2688|6423|6638|6658|8030|5015|9562|705|34…
189700		2099|4041|5888|6833|1636|1278|1277|348|3767|675|799|1588|7421|8572|7157|6517|2645|207|4760|3651|6927|79728|8438|7517|208|472|3667|11200|56729|3172|6928|5468|4023|999|3159|7251|5770|4544|8660|2158|5290|841|9479|79577|3845|2642|3161|580|2820|8493|5245|6934|3990|4835|10644|83990|7466|5167|9821|2646|3764|2189|2147|8175|4846|2778|5889|2162|3952|215|23184|367|672|3026|2688|4524|5892|1312|1414|10060|269…
187050		8200|1728|2099|3356|859|4625|3064|3759|291|6331|116085|2289|5265|1727|8915|3856|3875|7490|1756|629|2316|183|4000|5189|596|717|4353|348|3078|2200|10878|3872|59338|3854|132884|3337|2815|25884|2812|5160|2811|3590|4210|54704|4175|3717|1053|5744|5745|204|2592|7474|2628|5053|3077|1738|5654|324|92|2243|93|1896|860|3621|657|3145|7389|5447|57158|1528|3303|7005|718|7004|3048|5174|5199|10105|4716|5445|659|5…
223370		23405|3265|701|4763|5077|2308|5081|594|593|6683|29899|1277|1278|9271|143689|4089|6326|2778|3077|7167|3064|2719|8636|3853|3868|55124|10743|175|1893|5498|7290|79784|6926|1282|26523|27161|7248|675|4222|7157|207|4292|6895|5888|4436|2538|4893|727|5290|2130|3845|1861|8575|11200|472|5395|6774|6252|2261|8626|26762|50615|4683|79728|50943|7454|10717|6403|999|7490|3566|2312|841|7517|1896|11005|2206|2956|580…
259650		4292|2778|4281|4436|7040|324|29851|5428|23308|718|2263|641|2260|3514|5573|8626|25836|7454|27019|5184|9156|6742|58526|5395|11043|3476|9877|5378|2706|4437|10804|27030|1280|7380|5729|23161|4438|6101|5516|3500|5340|1277|7428|959|3209|2316|7474|10847|9241|5456|5076|5979|5077|6949|595|2138|8200|5631|2623|1729|8930|2642|1749|6299|55188|108|26040|2707|6473|1687|2956|50649|122786|7348|1627|3362|155|3972|2…
601811		960|1280|2990|1277|1278|7099|2200|7486|118429|1066|2132|2131|5888|7157|3161|472|675|4771|2130|920|4436|11200|4507|5925|207|2778|79728|8438|2908|5627|7517|580|841|7251|2719|999|7490|5728|324|3845|5744|8878|5290|5245|10342|1028|8148|8493|8013|64324|8792|4835|9401|83990|9821|7045|545|2263|1161|10516|1634|4000|3643|5573|92344|5727|2072|633|50507|4040|2697|6949|1286|5077|11227|8815|1101|2201|4237|1285…
114150		6310|2157|7450|4359|6607|6606|9217|4763|81839|2548|54903|91147|1524|7380|84100|5376|6376|3107|22954|4920|7490|3209|367|5076|3577|2099|6356|3586|2737|6347|6348|30835|123016|585|6349|8312|5979|3458|5077|6387|3566|197131|3811|54880|583|6928|54984|8195|5053|11093|7348|3998|90411|54433|7073|26580|6843|433|4687|4313|6844|6632|1280|6634|2316|811|6633|2158|8487|2261|5108|80761|11218|6629|2617|5307|5573|2…
613174		5885|8243|9126|25836|55869|56945|57697|27127|10735|641|472|1161|91442|10274|23063|1627|2187|2074|1634|7486|4683|7058|5925|4692|176|2200|1462|1289|2175|1311|1277|2261|100|5429|6638|5781|3265|1290|1663|1299|1298|1301|6103|4926|4601|11098|22920|121504|8467|4084|387082|9656|1280|4436|7059|80233|862|5422|8290|873|9638|780|5981|1297|649|4175|4099|10403|840|672|90850|4176|2152|4233|27089|56949|1278|5050…
118750		6310|1822|2778|5621|25953|348|6908|650|6311|111|472|3077|3064|2668|1760|4287|383|4361|4137|2771|9244|1639|1893|6647|5630|3784|3073|5314|859|4744|1816|5979|6314|7080|2629|2099|152|65125|3425|1282|7466|154|5498|4149|3736|7124|57338|7428|4625|1909|1738|126|3759|7068|2200|23636|773|1814|779|6331|23095|2074|291|3251|11146|6513|11216|4763|25793|6390|3028|3145|112476|549|2639|1180|6262|8675|3043|10743|3…
109130		8074|5251|3043|2778|6521|324|846|4221|7421|1758|4763|1175|9365|2261|1280|538|1311|1281|2719|4853|4982|1300|8792|4010|249|51714|3050|2263|5133|2108|2109|760|3040|3048|22950|1297|55300|51248|4867|3039|29126|3856|3075|475|55811|2131|3875|2200|7477|860|5729|23161|50617|3119|1896|3123|1356|4952|6101|3240|54903|525|1184|91147|762|182|5118|2642|2252|3265|308|2316|5310|6005|4099|55188|108|160|27031|155|3…
201170		26580|2263|1499|9533|51082|1134|19|2316|5727|9241|6910|1674|4853|4000|5327|1906|2617|846|10262|3667|270|5468|8200|3759|5728|11005|1513|4595|5573|6197|7421|6329|5506|889|2773|5837|6949|6584|5307|2697|23592|1501|5077|1373|6299|5255|6473|8481|9343|10585|1146|1144|652|55850|85027|55266|2733|54903|2261|7380|367|2248|2255|1280|2720|1294|29954|2737|6597|1277|168667|990|1756|538|3073|5048|23594|1278|5781…
309950		162417|5096|5095|55116|64840|415|4000|2316|8517|445|5009|8481|1373|4594|166785|383|435|875|3712|778|91304|7475|7477|1585|57010|51004|9499|183|4846|10804|185|6401|2099|2719|3784|859|7124|3710|50943|7507|5456|1909|81029|4625|481|2158|2784|6927|1493|1287|1889|291|5631|7454|3569|1536|3852|118|6102|5307|4843|1184|26191|8490|1075|2539|6247|54361|207|675|3265|384|3861|5781|2261|4893|1029|3691|9804|369|5…
228020		2548|1294|3077|2200|3930|4687|6347|2022|7486|1493|29066|7389|5352|25827|3914|3918|92799|649|3911|7036|1277|1282|284217|7057|4313|2335|5619|7037|2199|3312|2201|942|941|8076|3909|4237|1462|343521|567|8972|3339|2006|23360|4052|1634|4317|7049|26993|7040|4811|56897|7043|2826|2532|51554|6732|7042|92|4312|1231|1290|1238|57045|7014|3624|650|4314|1289|9533|7048|11335|655|6777|1535|4001|8646|7294|5781|5575…
155200		5727|6910|11146|6197|3081|6608|3549|50846|8643|6469|1482|2626|64399|55968|2288|2280|3151|4233|28996|891|3150|6794|3720|3356|6909|8682|50944|2619|9223|4137|983|3164|2247|122042|2906|23125|572|1385|8290|5170|26017|3640|116|2902|3875|6727|7306|7299|3257|475|5595|1134|434|538|4157|5443|6146|540|5594|5080|6663|3852|8928|596|6261|6774|5077|79659|1387|5781|5605|89781|2316|204851|472|1146|6263|4286|5604|…
106070		3912|2153|1278|1277|2200|5251|2261|1291|5422|5191|5167|8074|22915|2159|127002|8475|43|64240|64241|2252|5627|351|7450|2201|8076|4237|1634|50509|7428|51684|4771|10847|5624|5728|2332|4763|7045|595|889|5345|5327|4330|633|2162|811|3673|7157|2006|2668|6678|4052|5340|5979|2064|3074|948|4149|2335|4653|5310|22918|5034|12|2175|8892|1760|23095|4060|164656|3959|2263|1280|3417|6390|132158|3339|2147|2199|4318|…
181440		6331|54221|6641|6645|23327|6640|5998|10207|1741|1740|5997|1739|1742|1837|1756|867|6329|3768|146|7402|1838|6300|27165|22866|22983|8525|19|23095|3739|9419|3759|10369|2903|8573|2977|54212|2905|54910|63976|2066|8825|9615|3766|54413|54663|6340|54602|493|5798|1821|6338|2904|6337|57555|2744|4842|491|9229|3761|5239|5080|10067|23139|3772|8322|92359|5071|64398|3736|8324|58512|64840|8508|89780|8321|5781|732…
605274		7305|1280|54209|2261|4507|1311|2778|7040|2131|2260|8675|1277|2316|1281|9939|4853|1674|6774|2317|4625|7476|324|8200|6662|6473|8074|29116|28962|1294|7157|176|7273|1278|4292|5925|5345|11200|4436|3667|92344|3977|4914|1639|4982|79577|2132|3557|8518|6647|5744|1300|5630|5307|4744|25836|8792|4763|3835|3239|249|1373|9365|1297|143187|5251|9436|23601|342510|10326|54210|100049587|2252|10131|2263|5654|5118|78…
247630		718|2263|3514|2260|25836|641|8626|7454|27019|5184|29851|5428|23308|5573|23765|959|5199|3426|5896|5897|3605|3594|6774|6772|720|3500|7099|4068|6742|3593|51360|4353|1736|3569|64170|326|3459|112744|472|3460|4644|5873|629|10801|11277|1130|4049|26191|6347|2213|4860|100|55024|5277|212|695|567|1773|916|10878|1627|7456|4683|915|3561|207|3575|5788|717|79840|596|3075|719|50943|81494|5048|4173|10562|10877|11…
214370		26580|4359|5376|5096|5095|6310|8898|5727|4747|3920|26353|9927|4000|2629|90678|54840|3315|3064|57716|3735|2617|7879|2705|8139|1760|1959|2532|9516|5631|59341|1785|23095|6329|16|3798|121512|10743|81857|9131|65125|5354|3236|1778|8565|50846|10558|5660|58|1134|19|5133|2720|4758|2632|5428|1161|6663|215|10397|367|5476|8291|55850|85027|55266|5264|410|11128|1130|8518|3073|540|4803|3981|4534|10801|4914|2294…
605275		5894|8036|3265|4893|3845|50846|673|176|7137|4281|6736|859|5604|5605|5781|6654|867|4625|2245|4763|6261|291|23092|7050|54345|8287|6473|1482|2006|182|2719|4868|25836|4256|57514|9935|6906|2778|4851|415|4214|1756|2690|9759|675|7490|1291|2332|1292|1438|2158|2492|6662|190|2688|1293|3425|3295|3239|9210|2539|7757|367|1134|64399|8643|3815|6567|5727|57158|58526|2261|4068|8915|8517|6794|26|11123|7477|4593|10…
253900		29954|10585|6443|6444|6445|6442|8074|778|4534|7305|5251|1280|2318|2706|10804|7273|8818|5447|4313|1605|2263|6399|54344|5913|859|2316|825|285489|8291|3857|91179|58|7136|54209|4000|176|1387|23345|1277|1311|2260|2200|567|2201|1756|5428|3106|1822|3339|57010|51099|6497|3549|1281|54545|4148|1291|5781|1499|1299|2990|5213|7040|4089|1278|2736|2010|367|7140|9499|2131|3586|8557|10436|1298|4507|3977|3908|7415…
128950		1621|335|2147|4049|338|3757|2108|2109|84920|348|7369|19|2157|84279|2153|3957|2316|1071|2099|2155|4023|3717|183|3039|2162|7804|4846|7273|3990|7056|4018|6403|3710|6927|2161|4314|3690|50943|7099|6272|1636|182|241|4205|3156|7391|6331|2395|5687|217|875|6101|3569|11216|5583|5167|26191|7292|4973|7466|4524|718|2235|1991|3043|6690|710|64240|64241|3588|3078|627|351|26580|80199|5781|5265|3075|3586|2|5644|86…
182400		1134|1145|1144|1861|6906|2643|3630|3643|3480|367|2908|55145|2690|7421|2638|2688|4763|1146|6567|163590|27348|3679|594|593|2644|25837|10598|5618|3043|57554|3039|6018|3119|100|3074|3073|2645|2689|3416|8835|2157|338|5624|3172|6223|285489|383|3118|5913|6833|9365|1294|1727|10456|540|481|4068|3561|4297|4153|1756|79169|2990|7167|2175|6403|9939|4312|4860|10661|175|1071|1536|6622|8029|6208|3145|3425|342574…
500007		5189|3356|1639|773|2908|2289|5190|1610|267012|540|207|1312|5096|5095|27185|84062|6854|65078|9056|1814|7080|4716|5445|4524|4200|23780|4729|1116|2159|4719|3064|4694|6910|55750|4726|25915|4709|51103|782|4723|9478|10573|56899|785|162417|26|55670|9641|6857|2099|10121|2752|4832|7182|1781|5091|5494|11258|3832|10120|55116|51164|4191|11319|1909|627|3431|5223|1756|2782|7124|5979|23299|1636|5241|10484|6712|…
204850		2706|335|5340|3106|1294|3105|4069|1736|2243|2138|4312|10133|7020|326|10804|2|5727|5781|6794|2099|7474|5728|6654|118429|64127|1134|4221|1075|55612|351|2159|4125|5621|5328|348|7276|3933|3077|7045|4353|4615|7137|22976|1146|3981|4000|642|4210|4846|5664|4914|5979|1471|323|1756|3662|114548|1636|9445|2934|3909|8291|4607|133396|103|9180|6653|1144|2539|4598|4057|29066|2705|11313|6197|10859|8542|8626|567|2…
261400		1134|79659|1146|8074|1144|4920|10585|4359|2720|5251|5376|7474|26580|4534|2263|2261|10558|51626|1280|4222|2131|1277|2316|7428|2778|4758|5077|5727|4000|9244|4089|1278|7040|3848|6927|8675|5781|57716|2990|11236|6928|4038|9939|4830|5573|846|5422|10262|4750|6261|2312|2697|9820|6949|168667|1760|2175|3849|7450|5290|1028|1301|23095|25836|3858|54903|2074|1959|29954|6197|6910|11146|1947|6662|4763|1131|4968|…
215480		7157|2064|7276|3417|9365|5428|410|4359|4287|1639|6647|1471|5630|4744|65125|478|1610|267012|10585|6742|29954|1312|1636|538|351|207|2261|3064|22976|2260|2316|8820|4846|4353|3356|642|2|9514|3077|27185|7248|84062|5328|1814|3897|6854|65078|323|7080|64324|55777|29899|5376|4204|5009|6653|8481|23780|4524|4548|3295|1116|5950|3480|11244|4585|26|6487|54984|177|387082|83442|5286|55|1356|1514|5961|335|84986|5…
258300		89781|3257|2108|2109|7306|7299|778|6690|79803|5651|11234|57010|4644|6223|11330|5873|84062|26258|4935|1130|3514|388552|4692|5456|1756|4157|1736|4286|8546|1910|3815|51099|5631|7020|5406|338|6638|3043|57724|5644|4547|5645|4221|3710|3651|10847|7428|50943|1234|8085|1080|3119|4650|6927|595|1493|1536|3569|3117|26191|6476|326|37|2717|79083|1208|140767|91582|8801|5096|5095|9933|6663|4000|5727|7337|5346|57…
603323		29954|10585|6443|6444|6445|6442|778|4534|2318|2706|10804|7273|5096|5095|8818|859|54344|825|1605|8291|7136|2316|58|1822|4000|1756|5428|1499|51099|57010|23345|54545|5213|538|3339|4089|367|567|2010|8557|7415|7140|9499|1639|1813|3679|4507|410|2157|3908|5080|213|1674|5781|2200|6103|7040|788|1410|4607|3064|4287|3920|5979|274|1134|6606|5310|5339|11155|4625|2273|1272|2074|8106|6261|5630|6647|1292|1785|66…
185750		2263|2261|5818|64840|2260|4920|183|2737|81607|5972|2255|4222|5376|10801|4488|2316|1749|8573|185|2201|4038|5781|7291|10225|1636|2192|4750|5296|8200|9968|9820|775|5290|2697|392255|29123|4613|54880|10000|8481|3239|1001|57514|55612|26040|1954|54101|2254|4359|7046|7474|652|26580|650|1387|658|54903|5077|5817|5447|1280|2200|25861|6497|5080|9241|6774|4313|7048|90|9759|91147|3590|176|207|3265|2317|7040|99…
192050		7380|268|336|269|54361|4920|5076|2778|551|7490|19|2261|7476|3209|2099|5925|3700|3949|3265|2719|675|2153|2737|4846|7040|5241|3845|4036|1080|5728|2053|5979|182|2138|2395|197131|3690|8312|1760|2690|5307|875|10460|10842|8091|8195|7348|7855|6423|7474|80761|64215|8323|6422|341|64840|7477|56917|25934|2535|5360|128240|319|8326|554|335|9512|553|79728|255738|348|7547|4212|7157|22915|3972|552|347|3973|5447|…
194000		5727|2263|60|5077|7253|30062|1123|6608|50846|3549|6469|8643|2778|5080|3914|4222|4000|3918|2706|64399|3909|4292|1499|1308|3691|3655|367|3265|8626|2255|9939|4436|3845|1540|2245|8074|80781|4595|776|9076|197131|3251|118429|117581|57514|55806|9652|326|1041|2717|7252|4223|2254|2253|8817|2250|2251|8822|2248|25937|2249|6663|2264|6189|2261|4286|30812|4643|7115|1265|25802|10694|7118|4487|3973|6336|28996|22…
314360		4920|7474|8074|5447|2263|2261|2131|1280|285489|2260|2720|7476|5913|7040|1277|1281|4222|3977|5648|5781|5116|9939|9241|7704|6521|10262|8200|5728|25836|2074|8626|4982|1300|6910|9401|3207|23522|9343|4010|9365|9935|6473|124583|6926|2132|7855|4593|5251|29851|1311|2255|7157|2737|4758|5476|5925|2252|11200|650|23308|2535|7547|6223|3549|2316|1559|1557|4000|1571|1544|10131|2778|5345|5075|4914|8675|11227|167…
177700		10083|54903|91147|3000|4647|64072|1258|24|5133|22930|124590|2978|1406|25861|7957|4867|84100|1678|9227|378884|25782|7299|64218|64840|5627|57096|27031|5624|6017|4653|4901|410|6121|1200|8443|5830|5080|8820|6310|4041|1280|6314|7436|336|3075|3973|23746|7078|3710|6794|83552|5428|7428|348|6010|51360|29126|1509|22954|8671|50943|1186|6927|1387|3035|4854|595|79753|123016|585|5191|491|5631|3078|3949|10133|6…
611867		10262|1501|9343|6299|1610|267012|80199|79363|1482|3356|4297|207|84062|1312|27185|6774|6854|65078|1814|6347|2625|2627|8085|81839|284058|4524|668|23780|1116|4281|5189|4313|10992|26|9747|5290|10094|26039|8859|23037|51280|2316|9533|8074|2263|1499|51082|5727|4853|4000|5728|3759|2773|5573|1513|5077|2697|6949|57554|6519|8877|2778|8481|7013|5626|657|10915|540|140890|5144|5741|846|999|9863|1636|3032|6905|…
100820		183|4846|185|481|2784|6401|1889|118|8490|4843|5732|3596|2263|26762|50615|3566|6403|6774|2261|11005|3073|2255|2206|3785|7941|2138|2332|7276|65125|1906|2717|53822|115677|4142|5547|2028|51070|5133|2787|2785|2643|8787|5959|624|2734|2786|6017|5348|59272|2788|388531|2760|64218|1910|51764|59067|1462|476|710|5961|1215|5550|85406|23549|6404|57085|9536|24|627|29126|1621|186|4653|6010|23529|9244|7064|5644|3…
186890		2263|3073|2261|2255|2332|2138|7276|65125|2717|2760|5443|8074|2253|2254|8822|8817|2250|2251|2248|2249|10736|57532|776|127833|2264|149483|26747|23191|6495|2252|6496|5950|2043|2822|2246|1602|2260|4726|3050|9887|5251|57827|6487|10746|335|2781|79866|8087|63940|177|26999|10298|55819|116985|6132|4215|1513|10571|4160|3189|2140|25970|2771|3678|10048|51608|4904|4691|780|293|8518|6780|2185|207|10969|6121|18…
221995		54903|91147|84100|3043|2157|8671|7450|554|6521|4867|123016|585|22954|583|1184|7466|358|8195|359|551|2668|5979|8820|5080|3710|627|5728|207|429|50943|1908|6927|6557|5108|3758|2629|3569|7840|26040|26191|326|64225|151188|51329|762|51714|760|5152|27130|3050|11093|27031|9497|90411|3998|57062|3039|3040|22950|10550|3048|114897|5626|10952|8074|5251|23204|261734|9368|10197|4846|553|2675|7380|6928|2674|3240…
215800		2737|710|10262|5728|4750|3852|1760|3861|392255|5340|1387|367|2316|154|59341|60482|5354|1893|6329|9782|54101|64240|64241|7547|1956|4281|841|2064|7048|222546|5519|5071|11186|3845|356|5290|673|2074|4613|1326|6657|3659|3239|51741|9343|11178|8195|1280|117156|7040|2187|3909|2260|1277|2317|4589|2263|3914|1482|324|1080|1311|1289|240|1299|7124|6662|4000|1536|3593|1290|182|7356|1298|4089|3596|3135|3918|217…
153470		1610|267012|3356|207|1312|84062|27185|6854|65078|65125|1814|4524|161582|23780|1116|26|1636|2316|8224|202333|5080|2200|29899|1436|26278|2296|2639|9516|4716|5445|9722|285025|84816|51691|127833|84894|18|2245|10573|56899|10585|181|2108|2109|54102|63915|4160|51738|5443|6853|133522|5116|22803|4846|26146|4099|2760|2778|10273|5728|7915|10746|2263|7248|351|154|4000|3064|57142|5697|85359|5781|8820|29954|47…
611738		650|8643|658|168667|51684|4041|3077|8200|5925|675|5728|6608|3549|7036|50846|652|23184|6469|654|25884|657|4256|64399|5727|9241|64388|7037|659|169792|51222|25928|79728|8325|93|22943|90|26585|23031|7979|7471|655|567|55670|92|58526|8646|5654|23475|2022|9210|392255|8216|429|2735|3159|146845|56946|3516|27148|653|7042|3039|22983|2736|57333|7046|7157|25853|57626|84197|9961|2178|7018|2737|367|8649|8312|12…
227280		10585|54903|5727|29954|7474|2263|1280|2261|5080|7136|2737|7299|1146|2260|5925|2316|5781|652|91179|26128|4487|6496|5913|7341|6223|4286|285489|79659|2138|7140|7048|5077|1311|7314|5648|2736|1906|4488|3759|1462|7476|1147|5728|286|7020|999|1387|7473|7291|5818|2317|2719|3845|6469|3553|6154|6662|3557|4920|8092|4750|6125|10262|80781|2245|8626|51360|23522|8643|392255|8085|7169|8241|7849|1028|6201|10084|19…
277740		7306|7299|434|4157|5443|1908|1910|4644|4254|5873|5077|4286|7337|4692|6908|596|5979|472|5728|7015|6774|4137|2629|875|4204|6638|8924|126|4160|4158|4161|4159|122042|3640|3257|1621|4846|6320|1215|181|79083|23529|9244|6663|2255|6794|5660|3125|5080|3815|183|4682|5781|8643|3792|10755|2263|7507|10913|89781|7486|84279|5727|538|185|1896|23321|1906|3845|3852|8029|4898|2778|4914|1909|4222|1889|540|2316|673|3…
611733		1134|1524|162417|1145|1737|1144|2815|5913|4593|8260|5160|1387|2033|7157|1234|2812|8540|6517|351|1861|207|5888|8050|2099|6833|675|6310|10|2811|2|1409|3767|1140|5925|6927|8643|3586|55116|6376|3667|1906|472|6622|348|538|6908|3792|859|3107|51684|4760|2645|5213|6347|1420|2261|841|3265|3651|2308|3172|4846|5468|22976|3064|11200|6356|1161|8660|2516|4137|3159|51|4314|208|720|613|9479|79728|6303|4901|28261…
146600		5961|5630|1294|3848|4625|2312|7045|1639|3860|6647|118429|4744|4547|3858|7439|1893|183|3875|7040|4692|3856|1080|4284|6261|6638|358|1811|5313|359|6094|1277|8074|7450|3064|1258|189|55750|3852|2592|9365|3914|5046|3918|3855|1832|2125|1308|3861|7005|7004|1285|3909|29066|1286|3655|7299|5525|3691|3857|1278|4000|5339|977|3675|1284|4644|4312|338|794|5080|649|3868|4741|5251|1282|7184|4594|9973|1760|7003|24|…
153870		5961|24|3000|2978|4647|6010|778|169522|4016|1121|2811|5076|10002|5728|10594|23020|10133|629|7399|7439|4942|215|6247|6011|717|6314|3078|1756|7078|10878|182|348|2652|5956|59338|1406|2916|2539|57010|1258|6310|5080|6311|1287|4287|773|6102|5476|1001|718|2720|4758|2979|83552|6094|5199|10516|114902|2981|2202|7299|3075|5825|4920|5133|4935|4547|225|1280|1634|3746|3754|189|6452|3920|8322|8787|3257|7490|595…
248760		7827|7380|4868|23607|1161|7490|5265|5076|7225|1287|81|118429|5979|8542|51196|2538|4643|7348|84623|55243|80761|873|335|2108|2109|126374|1286|1285|27089|7226|84876|718|2335|6423|2201|1282|1277|2200|2263|54903|3075|5311|91147|1278|4594|91179|2760|2006|2261|7046|712|51009|91319|3078|2316|1289|713|3026|2308|7042|7048|5270|4867|2255|2131|3710|3064|5310|1284|1281|714|2966|2934|56949|3426|4147|4851|1756|…
162370		1134|4593|26276|63894|1146|1145|285489|1144|5913|2733|23345|7136|1140|5428|4000|7140|2159|7317|4604|3691|3265|3655|5781|2201|2065|23396|3818|59341|2317|9255|2074|7169|2629|118429|60681|1103|23522|3508|54101|5352|11097|26580|4534|6742|7273|2273|8139|10558|4620|2010|4359|2316|8292|5376|9631|7405|270|3679|8291|58|19|825|859|54545|1387|367|4729|5727|673|9927|1756|5604|5264|3073|1130|3845|3064|10801|1…
610483		29851|5993|8625|5994|4261|973|5896|23308|5897|959|930|3507|717|916|974|567|695|207|472|1380|915|3561|3981|29760|3575|5788|4068|64421|7852|3119|9939|23495|641|1789|8792|27019|3117|57379|3543|204|57724|10682|727|3852|5336|6774|51099|84650|3848|720|2706|3566|11277|26191|3861|5648|5979|213|673|7454|5156|4014|5604|50615|6403|11005|26762|3858|4049|2206|2213|8517|92344|5605|6347|3845|5696|5290|50943|705…
236110		4784|2261|19|8106|7040|1991|3064|596|1234|1906|2200|5728|1080|2138|7227|5784|1760|60482|1893|27019|9782|57379|54101|1890|54903|6497|2263|285489|1387|5727|652|5913|6794|7048|4041|7341|1828|2316|51176|2332|7314|10225|2670|7169|64324|29123|9210|23314|6473|10196|4593|91147|6047|8544|2006|4781|3339|5074|6496|1496|5048|6390|6469|1889|2260|1513|8074|1280|4089|2737|6774|10736|2201|5817|5989|10585|999|796…
210500		3710|50943|6927|3569|26191|5406|6794|5728|4763|1208|10725|6690|570|650|11330|3077|9414|3043|222546|8513|5408|7226|336|85358|7840|8085|5644|10280|5645|19|5624|3700|3949|1080|2053|2690|5244|10842|6928|7225|5744|23657|7224|9076|140628|3570|4773|9478|7223|182|3039|92335|23031|7220|861|51719|5651|140767|3172|7222|5881|114790|3572|6456|286|3708|55437|54861|64215|916|7036|7266|351|9882|22983|5096|5095|5…
130100		2006|10516|538|5265|1277|2720|2200|3162|1289|3265|7099|1290|4312|5465|1294|2335|23592|5184|652|5080|3691|3655|5340|3909|4952|2703|8322|7046|1281|4763|7148|54453|4018|30008|875|23545|117581|3425|5167|649|1134|3690|2243|3689|6690|6654|645|4534|4016|3816|5728|472|1146|5476|3914|4758|51248|6649|475|1144|5644|6597|5645|3852|4093|8074|7057|54903|2261|3918|1356|54545|1634|60|11330|3861|540|5781|659|7040…
612345		2660|4000|1281|124857|10272|8557|8187|26502|5118|4921|26092|9816|93|242|64949|6449|201294|7703|5654|2252|4099|4001|780|23345|6678|239|7112|7057|2010|4653|1950|823|8200|650|6720|658|9241|1280|5093|3549|839|1482|5080|182|392255|2332|9210|23414|834|2627|146059|2316|3624|60|3852|2353|387082|6840|5925|10524|1277|10220|8038|5874|7329|26287|983|4088|3891|84888|2335|5578|91977|26020|58529|652|1299|5340|6…
135550		7474|6654|118429|4125|4920|7855|8321|5781|2099|5727|6794|5728|4040|64127|4221|55612|1075|64787|1286|1285|1284|4093|112574|6197|4914|8626|5745|2535|54869|7473|7476|7462|529|6014|7472|29993|29763|89780|10750|51429|6237|6608|3549|50846|10006|10818|4087|51225|1436|27123|59274|2549|23607|6469|9500|4582|58484|930|2059|8643|6453|2065|2064|10048|5296|2260|57120|30011|6732|2885|1399|857|274|8440|5777|6464…
603438		4534|5888|7157|675|212|64840|6567|54545|2147|207|861|2157|8028|2187|2316|215|472|11200|2153|308|3717|2719|79728|841|8438|1050|6103|7517|4846|3815|4869|4291|1121|4026|865|8573|7015|7547|2624|7251|999|1756|2175|546|8517|3845|8301|8493|7454|1736|580|2322|4952|5290|6197|8021|2892|23365|11141|5245|3161|6455|64324|4204|5354|26511|6535|2120|8481|55869|83990|4835|4983|50511|9821|8833|4693|2717|1280|2263|…
603439		4313|4853|118429|8792|9935|4000|1281|8878|2629|65125|249|1075|3955|1293|4242|4040|1286|55534|7079|182|1285|84441|7058|3714|1284|28514|6695|9794|1277|4326|64386|3814|4323|7040|1840|3725|3934|7077|1272|23118|5858|8600|1404|7078|3516|63827|7187|80781|7057|5660|4851|4653|1294|7076|176|6387|7188|4854|3553|1634|1278|4322|9076|1280|650|4318|4041|4982|6354|3958|2778|5664|9846|2099|551|4049|868|154|1513|3…
257910		7380|629|4041|5627|1280|7422|717|5925|1462|3123|5076|3078|80781|348|10878|5979|7276|6102|1301|10002|59338|7439|8322|2056|4693|6247|7348|718|5199|80761|23184|780|725|403|5648|3929|2817|727|335|6423|1485|5525|3075|3108|2239|9510|7471|7148|8325|8777|22943|3122|1101|6375|7423|722|22976|5685|6364|2057|220164|5950|2199|5783|6957|7301|5228|6955|1311|1299|5624|5360|2153|4902|8828|7057|2157|949|2674|84171…
190360		10682|3914|3918|1294|2071|2706|3857|51099|84650|3909|415|64840|404672|1828|2068|51371|4014|3848|4935|5080|9342|242|1475|1896|51360|7051|3849|1756|2312|6768|3858|11005|3930|9076|4312|5191|1287|3868|114548|889|2629|3730|1075|2707|4125|1041|2125|10804|1596|3852|649|10913|8801|1824|5346|123|2966|1832|91304|6707|2235|7306|4000|5317|1388|3728|3861|5644|3744|7299|7475|84260|207|4692|1499|5046|5727|5888|…
250900		5096|5095|594|593|215|1738|4868|1491|7915|18|3155|5160|225|5091|5825|374291|3643|617|34|3028|5805|4967|2643|5824|3075|5651|6708|3078|6101|875|175|5092|114625|8050|2778|6697|10653|4072|727|5860|5053|58475|6499|2108|2109|166785|4594|9939|50943|8517|4645|10878|9401|1811|6523|6476|9652|7827|55243|6690|1737|252995|4191|6517|64240|64241|2806|859|4535|5162|5165|1292|1366|55193|54704|5428|5164|5166|335|3…
113610		2670|1813|6197|8910|2643|9056|5071|25793|26751|79959|9124|1610|6520|267012|2644|5174|6271|27229|6285|9883|5663|9729|4221|9260|26150|3356|6093|25837|10598|481|6310|9402|815|10425|1814|25953|207|79042|5189|6311|6709|4137|2000|3064|2566|4287|1312|27185|6854|84062|7431|2332|773|7436|51010|65078|80746|6622|6018|3508|4524|7443|132158|23780|1116|54102|6620|6519|5566|3765|5578|3763|983|23428|2629|2316|93…
105563		2332|338|81839|57532|26747|23191|9601|55176|8087|26999|4547|3990|4904|4691|6780|10048|10952|9378|3732|9513|2316|1855|5479|6496|1857|5979|9968|546|7184|3949|335|1856|7329|633|821|3309|811|4036|84100|904|3312|3303|54903|91147|3320|11231|8106|27230|5879|7532|57405|55845|4035|6690|5617|672|2187|10787|11005|58|3145|5728|254170|3658|2263|3078|255738|6741|6299|2737|2175|9401|123016|585|5308|2064|29851|2…
105565		183|185|4846|3077|650|481|2784|1760|6401|118|1889|8490|4843|3265|1736|1536|4683|7036|53822|5348|115677|4142|5547|1906|2316|4256|7037|9378|2028|51070|2787|2785|5979|6496|9968|2643|2734|546|2786|624|81839|59272|2788|64388|26585|476|51764|3316|567|10658|1910|168667|85406|23549|5550|57085|5350|9241|1215|4653|8646|186|11313|7064|25928|627|5553|25884|157|429|23621|2773|4659|857|6404|119|6402|2775|5880|…
102699		1524|6376|3107|3586|215|6356|3577|6347|3561|6348|6349|3458|30835|3566|174|3811|6387|3588|1234|282617|3459|3587|5888|675|7157|225|7167|3455|5825|79728|8438|472|5788|11200|7517|207|7099|3845|999|841|7251|5290|1232|3161|1803|580|5245|8493|1415|4835|1409|83990|9821|1238|1420|1230|2099|5824|1231|10332|1277|3802|3806|3809|286|51554|6872|846|1536|3460|3106|6351|2921|6372|2532|5795|50616|3565|3807|3803|9…
601027		6683|1277|1278|29899|8636|1282|7248|6252|387755|7045|50509|7450|22918|3673|633|1634|948|4318|5034|6678|4060|1294|164656|2335|4926|4147|7357|51256|6291|4921|5549|3674|4811|960|2773|1284|2775|649|6289|7057|2770|2252|5155|651|2771|1280|5654|84067|3265|7295|3690|1289|1286|3026|351|5270|4313|2199|6288|3678|1285|5008|4653|284217|7040|43|3486|652|1288|6462|1287|176|3549|5080|1406|6469|7380|3339|117583|3…
271960		3077|4089|2719|3064|3868|3853|1893|5498|79784|6926|1861|1501|9782|392255|84260|7036|7477|163590|27348|7037|3872|64840|89780|8328|567|2192|3481|3861|3852|10989|57554|473|9001|11153|25764|25763|1956|3339|51019|2247|7157|1832|367|3265|2261|4292|4853|841|6794|25766|2064|8263|3845|10585|5376|4281|673|3815|11186|5071|4436|8915|2074|5290|59341|710|5519|356|3909|7018|2138|2317|3835|3866|1326|6329|1822|79…
194190		79803|11234|1130|3064|114625|5324|2778|335|5133|286|596|6794|3690|2243|4069|1610|267012|212|29126|2760|9933|7040|90|7167|3123|1080|7015|2332|3119|1501|207|3897|213|3356|3043|7099|6521|1312|84062|27185|1814|6854|65078|3257|4204|23780|4524|1116|8803|7157|2316|8643|3549|367|5888|675|8220|63875|472|5728|10020|3073|3675|3092|89781|841|79813|6927|3732|7428|4487|3845|5083|999|5376|11200|2146|7314|79728|…
265140		64840|4093|659|4089|2702|2022|6910|94|1373|657|7010|4627|7450|1289|1639|3930|6647|5630|4744|5290|1482|7475|25980|7477|81029|1277|207|54361|629|2200|3791|348|2324|5781|5921|1281|717|7428|5728|2006|1290|11235|9939|2245|3078|595|3043|7043|92|10878|2626|889|3569|9839|84168|655|59338|57514|4846|11093|10516|9392|3977|1910|5573|50509|23414|7048|182|7471|650|30008|5961|2627|2538|5167|4524|343521|4741|897…
188800		1861|163590|27348|57554|6622|22866|1501|1000|818|81|4514|815|88|5653|8074|1280|5345|2261|28962|84570|4507|1311|7273|4292|2316|1277|176|1294|2260|7157|7040|2131|11200|92344|4436|1278|5925|3667|3977|4914|9939|6620|1639|7476|3557|6647|79577|4982|8518|5630|5744|4744|25836|1300|4763|5307|6662|8792|3835|249|3239|1373|6473|9365|6531|7054|9627|5251|2869|2870|7846|29116|1453|54205|2268|5337|9479|4131|351|…
139650		1610|267012|6005|3043|6521|3039|336|286|6310|2035|3386|590|1029|1727|6710|19|5265|3356|3700|6708|3949|84062|207|27185|1312|1814|2532|6854|2053|3848|2200|65078|5077|6010|100|2690|1536|114625|440193|4524|2707|10842|249|23780|5053|1116|26|3048|8292|2994|51714|64215|341|537|25934|3050|128240|319|5360|3040|22950|1528|8224|1636|255738|202333|720|347|7408|26258|762|3240|4673|9722|9516|4716|5445|794|6508…
300158		7305|5447|54209|2263|2131|9241|5781|4010|8200|8074|1280|3549|176|1299|2990|4041|1277|1278|2132|799|9742|7421|8572|9365|3081|124583|1557|1559|1571|1544|9436|23601|342510|10326|54210|100049587|1586|10131|1528|3813|5251|3823|3807|653|3106|3162|1298|4148|8302|22914|1387|2201|9939|11227|2317|114548|486|4998|3835|1066|26229|5352|652|650|655|8861|2255|776|25884|1134|64399|8643|2252|5133|23184|2254|2253|…
200130		5727|2263|4000|5573|5077|6949|2697|6469|4286|7299|2706|6608|10528|590|50846|3549|1387|26128|8517|1896|117581|1893|8643|1540|4222|2532|25836|8085|55806|64399|84281|8074|7306|8187|26502|2316|2255|776|6567|2632|27352|5663|2261|2571|5160|4223|8292|4359|2317|11277|6496|6709|2702|3265|2254|9179|2253|8822|8817|2250|2251|2670|9465|10804|5048|26092|9816|6812|2260|2395|9990|242|3785|2248|64949|7486|2018|22…
119580		51099|19|7051|8626|5346|123|7299|91179|5133|2706|590|1387|10801|5648|2263|4286|5077|3594|8517|1896|7291|117581|1893|23522|668|6473|3593|3458|3460|3459|6775|29126|5920|6772|3586|2908|720|7132|3981|282617|1234|7099|2064|324|3684|5788|843|3123|3119|1316|4261|3659|4595|5290|3569|64127|3662|2213|51744|55024|11277|6583|3663|26191|1773|54101|7306|8578|6406|8292|6407|10804|6390|3595|23368|3182|284723|272…
134200		336|6310|19|3784|3700|3949|7157|3064|4771|2138|596|2053|4287|2064|5468|5506|2690|54704|10842|3417|8518|4222|3211|111|2934|3198|6495|64215|341|25934|2778|7020|7428|4627|1280|5360|595|128240|319|1287|3766|4763|9343|9992|1687|1760|443|5350|255738|4041|8106|6329|1186|347|23704|84986|5160|3753|348|5075|6390|720|63876|9730|10736|351|2720|80262|166785|4594|2689|5476|335|4758|1602|108|5824|10021|6496|727…
312100		6794|1588|2189|1586|3973|6736|367|92335|2778|7157|51719|1499|5447|324|8312|4233|841|114790|5290|54861|55437|546|55869|4139|2706|10804|7757|1528|2011|5563|2260|64324|710|5728|212|1028|3145|4214|79155|3972|5781|4692|4254|1896|10262|57787|6638|472|6197|11140|83539|2707|154075|7517|1081|9252|6198|1082|25843|56288|6597|7253|2175|122042|675|2488|1557|1559|2099|1571|1544|3640|5566|8803|2642|7252|6041|29…
118980		1280|2317|4763|249|7040|1513|1277|1289|1290|1291|54751|1101|2778|8675|9241|4000|10847|1292|8200|4488|860|1293|8085|81839|2811|1299|649|84171|6678|1311|5118|7266|4312|2252|780|5549|9519|6383|4146|4867|7057|2815|1294|4099|633|650|9020|7187|5654|1298|7045|50509|6317|2335|2812|3959|10979|4322|7253|4359|1634|5621|2022|308|2316|2906|3674|351|1906|154|3119|4313|7139|10133|712|7450|5664|2902|5009|1281|52…
609545		1134|4534|1146|1145|54545|84466|215|1144|58|4359|4036|1756|3339|3710|50943|7490|59341|6261|6927|3569|1028|64324|117156|10295|26191|3508|2548|54903|91147|10585|2668|4589|538|7356|1292|10516|5979|7273|240|1908|2316|2719|859|627|3593|7124|429|154|1291|1140|3135|3596|4625|10225|5308|291|6356|1131|7941|1293|5189|84100|6497|8685|29954|2263|2261|5825|64840|80781|5728|22954|123016|585|4591|51259|27031|27…
139100		7306|7299|2778|8675|8676|26258|6812|8643|6709|201294|6813|5727|4159|4157|7157|3458|3431|2263|3459|4254|324|675|90|6908|4137|5290|7490|5728|2064|114609|7428|5979|7015|1277|1278|1316|5921|2719|30835|4286|843|6927|4595|6347|596|3659|1029|1154|2629|51176|5077|1910|3417|1499|8924|11236|6928|126|1385|1610|2033|4953|267012|2261|4893|4968|207|7099|8313|9342|434|701|6790|388552|7097|595|5320|1815|57697|27…
608543		8443|2668|24|4359|5979|7337|7428|4000|2146|4692|4149|5311|1813|4036|1896|1028|64324|2290|2629|10461|189|23095|4204|6638|8910|7399|6390|5325|57679|1716|1890|8540|1258|367|1406|2261|8915|7040|1080|6794|3815|701|641|613|2623|50511|1811|5376|2675|2674|11021|54984|4902|5660|23241|7157|79960|4682|4684|60401|10913|10425|5830|2621|84838|19|6443|2316|9627|442867|5961|4929|1610|6444|4925|2099|4601|6611|461…
218450		4920|7380|7474|1584|2737|367|2263|3973|3209|4846|7291|3691|3655|5728|2245|5979|5076|2332|2690|64324|197131|546|1028|6657|1131|54101|8195|56623|6926|7348|122042|3640|79659|1585|7855|1583|268|2260|4089|269|7490|5781|80761|51626|4750|860|867|285489|5913|176|6654|675|5648|673|5604|25782|5189|4692|1080|190|2719|5605|23522|51360|2623|3845|6261|4998|23594|4952|2535|1588|6638|129563|3730|3972|56917|6019|…
153300		4281|7249|7248|5781|6690|57514|11330|2632|5644|5645|4210|7428|2324|595|1080|2022|1760|189|6598|5226|5651|140767|4359|5376|58526|6399|2260|1311|3209|57716|9241|2192|3476|671|11043|8200|1959|5260|9935|10466|11005|1670|51256|5649|8517|5516|5784|4668|2624|5265|7263|3832|54345|5184|26233|2006|1193|4771|1280|3459|3040|12|5830|29108|2706|7424|1277|9627|10804|9051|10479|10585|1294|3914|3265|3039|673|3458…
125050		3914|3918|3909|2706|1308|3691|9241|5781|51176|10804|649|1294|3898|653|2705|79939|9635|667|652|655|1179|650|1044|5339|2199|4811|3655|7057|60529|2064|5327|6383|657|10189|857|5493|80199|6310|2324|239|5308|22883|3791|5340|4089|1282|57045|1956|5156|81|8646|3815|7157|1290|1500|207|5888|25884|675|51701|1832|55914|64840|367|80781|182|2200|79363|5925|4041|340205|80739|114132|57292|841|5777|999|7422|4853|1…
106050		4292|64840|7157|3852|3265|3857|4436|6303|51360|5395|2324|5728|58|4647|3848|5781|2719|23545|1130|2316|5189|675|7428|7490|8517|1956|3868|51008|6927|117581|4010|11236|2064|57514|841|4125|6928|3815|3845|11186|5156|5290|1287|673|5519|7048|1288|5071|2074|356|217|51741|1326|3659|4968|11178|6390|4481|1596|9156|7477|10973|5190|1388|7475|84260|81029|89780|4437|54361|55591|9877|5378|3875|27030|3791|11277|48…
112270		594|593|1610|64240|64241|267012|54903|91147|2235|1141|1137|7380|84100|7157|5888|2778|3973|675|22|3060|1991|5925|1312|207|58|6223|2099|7040|2643|5621|1277|5251|472|2908|1584|10456|1294|2798|79728|3643|3356|966|11200|8438|841|7337|7517|4692|3710|3952|7132|7251|5071|999|4915|4210|1080|27185|2022|3852|84062|5979|7252|6690|50943|79577|5465|580|65078|5076|6331|22954|8864|3845|773|6854|123016|585|1630|2…
269200		6519|50943|326|23428|6906|7253|5741|846|64324|1028|10725|23405|8805|5108|51592|5573|1493|8031|9950|8030|6567|2645|6833|3767|8029|6517|3630|6927|5468|3651|4760|2694|3586|3159|3172|3667|3717|4000|6928|8660|56729|4846|3710|208|5770|4544|3990|3123|2642|9479|4261|51744|3569|2820|4607|6583|6934|26191|10644|1585|7466|5167|2263|3514|2064|6774|5290|3659|324|1134|1316|2908|843|4595|6520|875|215|81693|338|4…
302700		5824|5096|2108|2109|7915|18|5095|594|593|5830|5476|1134|7157|64240|64241|1610|351|2147|5192|10585|22|4594|1387|178|267012|4088|718|8443|2720|2159|367|5340|5190|5443|1356|4758|378884|54903|5193|335|181|1141|8540|4160|2099|4552|91147|1956|5160|5624|6310|1499|3920|2157|672|207|2937|255928|5133|4534|93183|80199|162417|10682|2778|5781|58|5626|2316|8643|51738|4089|8074|8050|6342|60|338|5376|3043|2760|5…
610023		91147|5080|5727|6469|26128|652|4920|1409|60|338917|1387|5015|6496|71|4208|4853|3476|2316|10262|4036|6949|5308|5076|4094|7020|4591|6657|8085|9839|668|56623|54903|3549|8643|64399|50846|7474|6608|127343|1415|91851|1420|9241|7855|650|30062|2535|4284|1800|55264|93474|117581|4286|2619|10528|5626|26580|1773|1429|658|1280|5995|7046|4313|7136|4281|4000|1411|7490|656|9759|1414|4653|90|182|657|207|2737|5925…
601794		91147|5080|6469|5727|54903|4920|1387|26128|60|652|4036|5308|338917|1409|2316|5015|71|6496|4853|4208|5076|3476|10262|4094|6949|7020|4591|6657|8085|9839|668|56623|7498|434|22930|181|5626|4160|7474|3814|4159|2798|2796|2778|2696|9370|4157|5443|25782|367|3973|84634|51738|84100|415|3952|3972|5781|3643|2261|2488|2099|338|650|5428|2260|696|4935|182|4692|6870|4000|2492|6866|5122|176|8915|7507|3953|1586|30…
310095		6443|6444|2263|2261|2260|10801|5727|1756|26353|8106|4000|4625|1674|825|2138|6910|11146|1947|10049|392255|6926|6442|6445|137868|2318|10196|27129|55752|8082|6608|50846|3549|2254|2253|8822|8817|2250|2251|8074|2248|2249|8291|989|7005|7004|126393|6469|1482|23157|8643|10890|2264|2252|81493|23336|10736|7003|2626|81786|9531|4735|64399|2043|7273|2255|2246|776|29954|10585|8187|26502|5239|1837|55968|149483|…
236660		18|181|4160|51738|5443|2778|7915|5697|155|2263|154|1280|1289|5727|2200|207|7450|2201|9672|4000|1277|859|6755|2719|4692|5781|7350|284119|2316|7253|5468|5728|5573|8431|1278|9049|6949|538|5077|2697|133522|1028|64324|10516|1756|5167|4625|2317|1312|3265|6492|1281|6638|1290|2332|92344|5310|7048|129563|6910|7352|1760|4763|291|7148|2245|9820|6530|2717|3835|23545|23522|124583|26229|4161|3643|4159|434|4157…
176090		2815|2812|2811|2235|22|3077|7390|7389|3145|5498|210|1585|7450|1584|7036|3043|4953|1499|2157|1277|324|1278|2261|4041|3588|8313|2033|7157|7099|207|4893|6790|5320|7097|5290|799|212|5795|27030|595|701|7421|8572|282617|55644|2814|3350|3458|8312|3459|4233|3455|1234|999|841|5788|5071|348|2538|4978|2160|8460|7534|30061|164656|8443|30835|4947|7037|2161|6403|54977|8803|2147|2317|3064|4946|3684|650|7428|249…
265430		6439|5265|7099|7040|1080|2200|4763|1373|2717|4534|5888|675|672|7157|1512|79728|183|472|207|8438|11200|4359|7517|4846|84466|5728|3845|841|999|54545|7251|2332|580|83990|2492|1760|3161|5290|1280|5245|8493|4204|5307|2688|4835|2261|9821|2263|58|5053|9820|427|5091|3930|7080|6910|6662|256297|27019|3508|2201|51009|91319|50507|10479|351|8076|25818|4237|4320|5889|5376|1673|2006|369|5646|23643|56547|245812|…
300848		5888|3043|675|6595|7157|1499|79728|8438|2261|57492|472|5925|11200|207|7517|3265|4297|5071|5245|841|5728|7314|2904|999|5290|2064|3845|7251|27030|57680|2623|580|3161|2956|8493|1859|10460|4835|4978|83990|3417|23314|9821|3039|51714|5889|3048|3050|4193|5892|4438|672|4595|1610|367|3040|267012|22974|4436|2189|4292|2177|2263|7431|9770|843|26003|7704|84662|3064|6597|29915|8940|51412|10635|729475|7979|324|…
264120		54903|91147|5626|8820|84100|5888|2692|675|7157|2643|2778|367|79728|8438|472|8675|7517|11200|207|650|3077|6755|2260|710|7251|7068|4023|841|999|3547|123016|585|8626|79577|22954|3845|7252|64324|9049|580|4221|3161|846|5290|8493|5245|5449|2688|583|4835|83990|9821|8195|2691|5108|64225|151188|51329|51738|5889|2862|5308|7036|5892|143187|2644|672|1081|5152|3973|122042|3972|5648|2099|57062|7253|3640|2189|1…
132990		720|5696|55024|2213|11277|1773|26191|1610|267012|3075|3078|5376|11093|10878|10133|2643|3356|84062|2815|27185|1312|207|6854|65078|1814|2290|4524|2812|719|23780|1116|2811|5406|27202|3709|6891|336|718|26|1378|6890|4061|1471|1208|4359|1401|7450|27257|3929|59|3426|90410|1134|3708|2644|1758|325|4436|4067|1524|3107|1145|335|640|8224|545|3636|71|4683|919|1144|916|202333|133|1636|25837|5824|10598|5806|310…
300845		5116|182|59|4763|5727|1281|5468|3198|351|2778|6755|283|9049|5744|3569|5728|2688|2022|2243|4846|57514|9365|1890|2147|7046|8074|7048|2153|1282|241|26047|4547|26278|5583|4854|2717|5654|348|10844|1277|2|5664|6403|7099|642|5328|9445|22976|6347|2719|323|54903|3077|91147|1471|1636|7276|4353|8997|6608|773|11277|50846|6653|3549|9370|23509|5626|5108|7157|8820|4242|6469|367|650|710|5251|8643|207|7057|5888|6…
271109		22|2235|212|3077|3145|5498|7389|210|8803|7036|3064|114548|11146|2623|5876|1893|3028|7390|7037|10048|567|10989|9001|3043|7018|26580|3039|7305|875|7173|3162|4254|54977|650|4846|4353|2202|2395|4763|1244|1588|164656|22900|203|2539|54209|718|29108|5468|213|10516|857|5346|4000|3952|3643|284119|2617|5696|7421|64324|5506|1028|8073|84823|55968|9744|2288|2280|55850|85027|55266|1122|473|351|53905|953|54737|…
609164		5345|7474|5648|2245|3689|5308|1028|64324|4920|2220|7855|5626|26|8321|89777|26085|9844|717|710|84838|5644|1675|4153|64240|64241|54850|5653|8875|11082|10747|1667|1504|718|9124|4929|2162|9134|1610|2160|8820|3687|11005|5265|3681|2017|2526|2208|6690|2243|51176|2535|181|4160|3817|3984|7087|10666|11330|51738|5443|3384|1991|5328|3385|7473|3684|3690|3240|5645|3386|2778|7067|4089|5697|7476|4292|154|672|959…
122440		1610|267012|415|1312|1636|6469|351|4692|2263|2261|4089|3265|207|22976|2|3356|642|4846|90|1277|5925|3077|1278|84062|1756|4771|27185|4763|323|4353|6496|6854|5328|5979|65078|2623|2158|2395|3251|1814|1501|2670|7050|64324|6653|2235|4204|6662|2018|6638|4524|668|23780|1116|2706|10804|5727|3852|1828|1832|1824|3728|3853|3857|22|3861|3848|673|3872|26|51371|10913|5604|3845|4014|9342|4914|5605|2697|3868|3854…
609166		1906|1889|10265|2736|2773|6949|2138|7227|7547|5396|7020|200558|2737|1134|6047|1610|10528|267012|1145|7546|7545|1144|5080|1387|7299|10736|133|27148|3211|1161|5727|3356|3792|2263|4692|207|4036|5648|5077|5781|7337|23764|4208|1312|27185|55084|84062|6854|5308|4204|9241|1969|1140|6496|8517|401|1814|5076|65078|8200|2629|6495|64324|1909|1301|1123|6638|8322|1103|4524|1910|23780|4653|4693|6247|1116|1215|16…
219070		2706|10804|3914|1294|3918|2071|3909|404672|3852|3861|2068|1282|540|213|1736|10262|1281|2022|4312|4487|8626|5333|4010|326|649|2966|51164|475|2705|1022|29066|84260|10682|667|2967|7057|242|79939|11313|25827|3853|2199|3868|1308|4000|3691|6291|3891|4811|239|5317|84650|4920|2965|64840|2968|3872|9241|5893|2778|5781|5339|6745|2737|2131|5118|7476|10913|673|10992|5604|2073|4038|9747|5605|2324|3845|8517|886…
208750		594|593|5476|2720|4758|22|255928|8892|5376|4359|7157|6310|7957|367|91147|338|3708|1822|378884|1161|1356|1967|2235|3074|5080|5621|472|5428|8890|4089|83851|2074|7507|10083|1130|5160|6908|10528|6326|4683|773|11128|4361|8893|3973|6334|1294|3064|2175|7337|785|4547|5582|2571|5264|54840|5728|5193|6311|767|2178|641|23389|4001|2072|5071|7436|23345|2706|5173|4287|4312|23209|1760|2911|7399|1815|6712|2512|88…
614100		2153|2200|1278|1277|859|6262|4625|5573|291|6901|22915|2201|2006|8475|2159|4237|8076|1634|50509|7045|6690|5627|7450|633|351|3673|4052|5624|811|11330|6678|948|5345|5265|5644|22918|5034|2335|5327|4060|1956|10516|164656|5645|4318|2199|12|4312|2162|4653|4016|1161|3339|5340|2147|538|2316|2668|57158|7157|1991|629|5549|3674|5979|2064|1289|4921|3162|7005|7004|2074|2281|1080|348|7428|4149|649|4147|841|5519…
157200		3549|4920|5080|4000|9241|2317|1028|124583|2147|5627|6906|2153|6223|2158|551|2162|215|710|5265|462|213|7450|3077|2022|4023|672|2532|3717|3273|3026|5244|4524|7389|64399|207|8643|7474|2535|5727|7855|6567|653|2316|50846|91582|54751|30062|6658|338917|6469|650|655|652|8187|26502|2157|1280|54850|2778|6608|4313|225|1297|2811|8675|2138|5825|85358|5624|59341|2019|7036|9500|725|64324|5307|26092|9816|3239|26…
314550		1285|54903|91147|7399|7380|84100|5314|118429|1146|4237|7428|2260|5270|3026|123016|585|22954|6288|5979|5076|7248|595|5310|10087|6928|3730|583|1131|7466|8195|5008|6092|7045|7348|4147|22918|1286|816|2199|1634|4318|1284|2335|1287|1134|1282|819|1288|5108|80761|64225|151188|51329|351|5152|1277|2201|57062|1294|3918|10550|29851|1278|2200|3914|2263|6383|1499|3875|2006|2261|11236|6927|10952|5340|3909|207|2…
613618		80199|1482|2626|6910|54903|79363|8643|5732|51684|23414|675|182|5728|2627|6347|2904|4591|1859|9496|9095|57680|3702|23522|81839|6926|91147|285489|5913|1146|7040|2010|1080|10262|5307|3908|8241|1291|1292|1760|2317|7169|2074|546|1749|3720|1131|1293|26040|3239|57514|124583|26229|9536|3549|6608|50846|6909|5737|6469|2516|4593|1397|5730|23125|5727|2735|55603|64399|1134|5731|79728|23509|8940|57062|2625|169…
164220		5080|2815|2812|2811|10801|1499|207|999|5071|5290|4978|30062|338917|6658|85358|2263|2261|2317|2019|2260|1147|3549|182|4920|7291|117581|4000|9401|668|55752|9241|1028|124583|81559|989|6496|3211|9670|23157|10890|5998|5087|9454|1045|1729|91179|4735|5621|4097|4286|5648|55644|2814|23522|178|6473|2108|2109|2316|58|6663|10207|79872|860|8643|6331|285489|5160|5624|768|7534|5913|4359|3897|1947|5116|1739|2899…
600176		6683|1278|1277|29899|8636|5048|54820|1282|7846|1641|7436|7248|3043|284403|212|3039|6223|3077|7018|6833|650|7428|3717|6252|2057|462|256297|5313|10019|2548|7389|8803|5428|1356|5621|410|3708|91582|7036|7045|5663|387755|22891|950|5193|1476|4771|773|26278|56652|50509|2639|93986|4041|51714|8106|1186|3211|2934|1760|7450|6329|22918|3673|537|1634|633|2335|948|5034|6678|27019|4318|3050|7941|4060|164656|351…
172880		1280|1462|8241|2316|1301|9343|6662|5053|54903|780|1290|1277|1146|58|1289|7337|3977|4692|2719|2022|4750|8518|3860|4204|4914|1760|1893|1028|64324|8481|6329|6638|54101|132884|57679|56623|1180|220108|91147|58155|6597|652|4000|990|5781|23594|6598|1101|4998|6375|2248|81620|5000|10436|8289|3476|57492|2773|6364|10225|7020|10094|2074|1501|23522|1718|219844|9935|1134|4809|1299|140890|1311|9968|84171|650|51…
600171		710|3972|2488|2332|668|549|1081|3973|1082|716|10747|715|5648|2778|122042|1991|3640|6403|6401|2220|2771|7252|2492|57532|93659|2798|2147|5327|367|5781|26747|7040|23191|1080|1760|27019|50511|8287|5340|6019|83539|4153|5058|712|7253|717|54903|91147|8087|2796|26999|2516|675|6736|5626|1583|50846|7490|8820|190|7157|2737|713|2719|6662|5888|84100|4904|10048|84733|4214|4691|2157|207|2692|650|6567|472|6780|6…
104400		1610|267012|9370|335|1636|1312|3043|2263|4846|1956|183|2157|2261|5621|629|207|3078|185|627|5925|2158|841|3356|6521|2994|348|2064|7314|7124|3064|1378|4436|51324|717|4692|843|5071|481|84062|324|27185|7473|4175|5519|3119|4595|11186|3845|6854|1316|2532|2332|2784|3383|65078|182|5468|5290|673|114609|10878|1814|2395|6401|356|2995|2074|1326|2213|948|118|6331|59338|1154|1889|3659|81839|6638|8490|4843|4524…
601379		6399|1280|2261|285489|1311|2778|176|5913|2260|2201|5781|1298|2317|59341|2074|118429|4763|249|124583|26229|1193|4593|2200|2263|26580|4867|8074|1277|4920|1281|3549|4312|1278|1297|54903|7474|2316|8675|3265|860|5573|2990|5191|3930|5744|1300|1301|7227|2318|4921|1192|9451|5428|1294|9742|3835|2255|5376|132884|9935|6473|1756|7476|4882|5728|487|4750|2010|10801|26353|4099|3845|5077|4982|5468|3852|7436|9114…
113475		3209|2778|2260|9241|2316|8200|2192|3239|56917|4212|653|4211|5729|23161|25884|655|4090|652|650|23767|2642|55188|108|657|3362|155|3972|8076|93|80790|92|1893|5654|54756|112|2224|4086|111|554|5739|3973|2253|8822|8817|2250|2251|2254|2792|659|54751|2244|2249|2248|4924|2899|1394|7265|83478|89790|4087|2263|134|90|658|176|859|2264|23371|4856|60626|1839|3339|2252|7433|2317|4811|2006|9499|2914|663|2261|7253…
113477		8675|2778|1028|3239|124583|143187|11311|5729|23161|8674|54850|9341|2642|10228|55188|108|3362|4929|155|3972|4211|9134|112|111|554|3973|5739|2792|4090|4924|5782|1394|7265|3984|134|859|60626|7433|6502|4086|7253|1019|1387|7173|4654|4692|5651|176|5997|2131|4784|10847|7067|4297|5781|2146|2719|64324|2245|545|2690|4952|7849|22861|4204|2688|6638|7840|107|4087|5111|1718|2776|2316|3549|5080|1280|4313|4920|2…
113470		26580|19|1499|2263|4853|1674|2617|1906|5327|9241|270|10262|3667|11005|5468|889|846|4595|8200|5506|6910|7421|6197|5837|6329|5307|6584|23592|1373|5255|6473|10585|55850|85027|55266|335|22930|336|200576|29954|182|64840|2108|2109|1634|1161|2720|3931|4313|1409|5080|3700|5308|7045|4914|3949|2690|57192|2053|2703|1476|8626|2629|3425|10842|2296|4125|9935|2717|54903|91147|23335|10244|4620|4867|5644|2261|128…
133000		2706|10804|3852|3857|3861|3848|2312|7306|3868|3849|5728|3858|103|3043|64840|9733|79719|7852|79092|1075|4598|1041|4014|720|3106|673|3105|5604|735|5605|3845|6559|5696|114548|64127|641|55024|2213|3939|5009|11277|9401|2707|26191|1773|2125|1596|7299|84260|6707|5046|51714|7475|2705|3039|667|3069|731|7477|719|242|3050|81029|794|58484|3040|3713|54361|2923|3048|1832|3709|6891|5317|65266|27202|8663|29108|2…
601371		5133|1524|6833|336|3767|6376|29126|2645|6517|629|3651|6927|4760|2147|3949|19|348|215|2153|3700|3667|56729|6928|4000|1071|717|4846|3078|3119|241|208|3159|3172|5468|4544|2690|3123|2053|5770|5728|8660|3156|10878|9479|2820|2642|3990|59338|6934|10644|5583|7466|10842|5167|4023|1234|5788|282617|3458|718|2646|3764|5199|84823|37|64215|8175|335|5360|341|240|225|5825|3717|25934|1499|128240|319|3630|1414|613…
601370		8643|6469|5727|7546|2736|2737|51684|5080|6496|675|6997|545|50937|10075|5396|55835|2018|7050|3549|50846|6608|64399|2735|7545|27148|2619|6497|7547|30062|338917|7291|116|130399|1977|91653|6346|169792|51222|6658|7090|1387|79728|3902|54903|4097|91147|5447|8013|1013|22930|2316|58526|7046|7979|2138|55670|2261|2263|283|2260|23764|3590|23291|26128|652|6774|183|7048|23475|28996|5781|5728|5972|2175|26145|50…
601372		778|3257|6310|1822|2668|1639|5621|25953|3073|215|5979|348|3000|338|650|6311|6908|3778|2071|3077|472|3064|4287|4361|4149|1760|7428|4137|1813|6567|1738|7299|89781|57010|23636|773|2395|2512|6647|1893|4744|5630|3736|6314|1816|11146|23095|3251|1161|111|7080|2629|3785|23435|6513|25793|7504|404672|65125|152|3425|8910|6390|7466|112476|5498|3028|5080|57338|2068|1130|549|2639|126|3708|1634|54840|4935|6712|…
601375		2706|7299|590|5077|1387|4286|26128|8517|1896|117581|1893|1540|2532|25836|8085|10804|55806|7306|8292|3914|1294|3918|2071|4487|3909|3852|404672|3861|1282|2068|540|326|213|10262|4312|1736|1281|2022|8626|5333|4010|10913|1800|55264|93474|2705|23586|60401|5995|1627|4222|79156|649|84231|6720|22797|7942|3339|2966|4593|4208|10293|1134|2919|6374|6361|43|4223|11098|51164|2099|7030|25937|5045|23598|6347|2192…
601374		1406|5015|5080|5396|4763|127343|84839|130951|4901|7091|9670|30062|338917|6658|4097|8815|3170|23764|4286|85358|2019|5132|6663|6314|7266|9519|81559|2969|3211|84922|6496|10002|6383|9454|5087|1045|1729|6722|2906|2902|2033|5998|6310|3265|3238|351|10207|2020|1387|9939|1134|28996|4188|6597|8092|10585|1146|1739|8655|4779|5013|6908|4778|1144|22866|2733|3202|7112|4899|4116|1964|367|7380|54903|4780|2263|638…
600771		7136|7140|9244|51324|4846|6261|3736|25836|3251|7169|3094|445|112476|2717|23529|7125|1271|9033|23704|779|7168|1627|56474|7137|7134|10585|56952|115677|10073|6262|7139|3784|185|23650|5350|240|22930|1906|117156|241|51070|29954|2643|487|1861|10558|3757|10345|3060|6616|183|70|4589|2778|481|1889|1909|2147|6273|1756|6442|859|5251|367|1760|2200|3339|55122|2099|2153|7138|55093|154|1277|6755|3593|66036|7124…
192900		4920|7474|6399|26580|1280|2261|1291|4041|2131|5727|2200|3784|2990|182|1186|5422|5728|2317|9820|6261|889|1300|6197|4763|9321|5167|54903|4313|5476|2316|2720|3209|4758|80199|2737|2617|9241|5573|2245|8200|2697|25836|6910|5307|3239|6299|9935|1193|2263|7058|4853|1299|2778|2260|6595|2192|5781|415|4204|2022|1298|79363|860|367|1277|2099|64324|5191|4000|8022|8312|2201|55850|85027|55266|4222|7855|284119|127…
264050		29851|2132|649|2131|2261|8074|1280|2263|1289|2200|2201|1290|1277|1278|1513|4041|23308|92344|871|6774|4982|2260|60681|59341|2395|3549|5479|7040|5745|9321|5925|2316|5345|2778|64175|7157|4000|5176|8675|249|5352|11200|2317|427|1674|4625|4914|5191|8518|100|23592|9365|9935|5251|11227|4920|7474|5447|1281|2006|1311|5781|5648|10131|2255|285489|7476|2720|5913|2074|3977|7704|2737|5728|4222|9241|8626|5116|65…
[truncated: 7,271 more rows]
